# Supplementary material for: The interplay between temperature, Trypanosoma cruzi parasite load, and nutrition: Their effects on the development and life-cycle of the Chagas disease vector Rhodnius prolixus
Source: PLoS Negl Trop Dis. 2024 Feb 2;18(2):e0011937. doi: 10.1371/journal.pntd.0011937 (PMC10866482; doi:10.1371/journal.pntd.0011937)
Supplement: S1 Dataset — (XLSX) [file pntd.0011937.s002.xlsx]

## Sheet: Feuil1
Data	Infection	Temperature	code	Instar	Parasitemy	UnfedWeight	sex	FedWeight	BloodInjested	TimesWeightEaten	urine	DaysToMolt	ParasiteConcentration	ParasiteTotal	RetentionPerformance	BloodInjestedLastInstar
1	Infected	30	a	1		0.4218		3.86
2	Infected	30	b	1		0.4218		2.71				10
3	Infected	30	c	1		0.4218		2.76				8
4	Infected	30	d	1		0.4218		3.23				9
5	Infected	30	e	1		0.4218	M	2.59				9
6	Infected	30	f	1		0.4218	M	4.02				9
7	Infected	30	g	1		0.4218	F	3.21				8
8	Infected	30	h	1		0.4218		2.21				8
9	Infected	30	i	1		0.4218		3.82
10	Infected	30	j	1		0.4218	M	2.36				9
11	Infected	30	k	1		0.4218	F	3.3				7
12	Infected	30	l	1		0.4218	M	2.81				7
13	Infected	30	m	1		0.4218		3.06				9
14	Infected	30	n	1		0.4218		3.87				9
15	Infected	30	o	1		0.4218		2.85				9
16	Infected	30	p	1		0.4218	M	2.93				9
17	Infected	30	q	1		0.4218		3.01				8
18	Infected	30	r	1		0.4218		2.64				10
19	Infected	30	s	1		0.4218	M	3.56				9
20	Infected	30	t	1		0.4218		4.28				8
21	Infected	30	u	1		0.4218		2.89				10
22	Infected	30	v	1		0.4218	M	3.02				9
23	Infected	30	w	1		0.4218	M	2.97				9
24	Infected	30	x	1		0.4218	M	2.36				8
25	Infected	30	y	1		0.4218		3.46				8
26	Infected	30	z	1		0.4218		3.31				7
27	Control	30	a	1		0.4104	M	2.66				8
28	Control	30	b	1		0.4104		3.61
29	Control	30	c	1		0.4104		2.74				8
30	Control	30	d	1		0.4104		2.38				9
31	Control	30	e	1		0.4104	M	3.55				9
32	Control	30	f	1		0.4104		1.83				8
33	Control	30	g	1		0.4104		4.09
34	Control	30	h	1		0.4104		1.82				8
35	Control	30	i	1		0.4104	M	3.09				9
36	Control	30	j	1		0.4104	M	2.16				8
37	Control	30	k	1		0.4104	M	2.37				7
38	Control	30	l	1		0.4104	M	2.4				8
39	Control	30	m	1		0.4104	M	2.3				8
40	Control	30	n	1		0.4104	M	3.19				7
41	Control	30	o	1		0.4104		4.24				8
42	Control	30	p	1		0.4104		2.26				7
43	Control	30	q	1		0.4104		3.04				8
44	Control	30	r	1		0.4104		2.88				10
45	Control	30	s	1		0.4104		4.2				9
46	Control	30	t	1		0.4104		2.95				9
47	Control	30	u	1		0.4104	F	2.47				8
48	Control	30	v	1		0.4104		3.75				9
49	Control	30	w	1		0.4104		2.94				8
50	Control	30	x	1		0.4104		2.23				9
51	Control	30	y	1		0.4104	F	2.35				8
52	Control	30	z	1		0.4104	M	3.99				9
53	Infected	28	a	1		0.4218		3.57				9
54	Infected	28	b	1		0.4218		4.66
55	Infected	28	c	1		0.4218	M	3.84				11
56	Infected	28	d	1		0.4218		3.77				8
57	Infected	28	e	1		0.4218	M	2.77				10
58	Infected	28	f	1		0.4218		3.73				11
59	Infected	28	g	1		0.4218		4.88
60	Infected	28	h	1		0.4218		2.3				10
61	Infected	28	i	1		0.4218	F	3.72				12
62	Infected	28	j	1		0.4218	M	3.92				12
63	Infected	28	k	1		0.4218		3				9
64	Infected	28	l	1		0.4218	M	4.43				12
65	Infected	28	m	1		0.4218		3.53				11
66	Infected	28	n	1		0.4218	M	2.77				11
67	Infected	28	o	1		0.4218	M	3.29				12
68	Infected	28	p	1		0.4218	F	2.7				9
69	Infected	28	q	1		0.4218		2.99				9
70	Infected	28	r	1		0.4218		4.47
71	Infected	28	s	1		0.4218	M	4.67				12
72	Infected	28	t	1		0.4218	F	3.95				11
73	Infected	28	u	1		0.4218	M	4.2
74	Infected	28	v	1		0.4218		4.96				10
75	Infected	28	w	1		0.4218	F	2.89				9
76	Infected	28	x	1		0.4218		4.23				11
77	Infected	28	y	1		0.4218		4.51
78	Infected	28	z	1		0.4218	F	2.82				9
79	Control	28	a	1		0.4104	M	2.91				14
80	Control	28	b	1		0.4104	F	2.73				9
81	Control	28	c	1		0.4104	F	3.43				10
82	Control	28	d	1		0.4104		2.63				10
83	Control	28	e	1		0.4104	M	3.34				9
84	Control	28	f	1		0.4104		2.75				9
85	Control	28	g	1		0.4104		3.01				10
86	Control	28	h	1		0.4104		3.71				9
87	Control	28	i	1		0.4104	F	2.56				11
88	Control	28	j	1		0.4104		2.8				9
89	Control	28	k	1		0.4104		2.49				12
90	Control	28	l	1		0.4104		2.97				11
91	Control	28	m	1		0.4104		2.89				8
92	Control	28	n	1		0.4104	F	3.42				10
93	Control	28	o	1		0.4104	F	4.32				9
94	Control	28	p	1		0.4104		2.66				11
95	Control	28	q	1		0.4104		4.41				11
96	Control	28	r	1		0.4104	F	3.13				10
97	Control	28	s	1		0.4104	F	3.15				10
98	Control	28	t	1		0.4104	M	2.15				9
99	Control	28	u	1		0.4104		2.7				9
100	Control	28	v	1		0.4104	M	4.12				10
101	Control	28	w	1		0.4104	F	4.62				9
102	Control	28	x	1		0.4104	F	2.24				10
103	Control	28	y	1		0.4104		2.95				8
104	Control	28	z	1		0.4104	M	5.18				10
105	Infected	26	a	1		0.4218	M	3.3				12
106	Infected	26	b	1		0.4218		3.12				11
107	Infected	26	c	1		0.4218		5.07				11
108	Infected	26	d	1		0.4218		4.26				13
109	Infected	26	e	1		0.4218	F	4.39				14
110	Infected	26	f	1		0.4218		5.64				12
111	Infected	26	g	1		0.4218		4.02				14
112	Infected	26	h	1		0.4218	M	5.74				16
113	Infected	26	i	1		0.4218	F	3.41				11
114	Infected	26	j	1		0.4218	F	3.86				10
115	Infected	26	k	1		0.4218	M	3.46				12
116	Infected	26	l	1		0.4218	M	4.19				10
117	Infected	26	m	1		0.4218		4.08				11
118	Infected	26	n	1		0.4218	M	4.98				14
119	Infected	26	o	1		0.4218	M	3.42				12
120	Infected	26	p	1		0.4218	F	4.01				10
121	Infected	26	q	1		0.4218		3.09				13
122	Infected	26	r	1		0.4218	F	3.65				17
123	Infected	26	s	1		0.4218		3.01				11
124	Infected	26	t	1		0.4218	F	4.41				11
125	Infected	26	u	1		0.4218	M	3.58				12
126	Infected	26	v	1		0.4218	F	3.86				11
127	Infected	26	w	1		0.4218		5.15				14
128	Infected	26	x	1		0.4218		4.52				14
129	Infected	26	y	1		0.4218	F	3.9				10
130	Infected	26	z	1		0.4218	M	3.21				11
131	Control	26	a	1		0.4104	M	2.47				12
132	Control	26	b	1		0.4104		2.34				10
133	Control	26	c	1		0.4104		2.22
134	Control	26	d	1		0.4104		2.21				11
135	Control	26	e	1		0.4104	M	2.72				12
136	Control	26	f	1		0.4104	M	2.46				12
137	Control	26	g	1		0.4104	F	3.11				10
138	Control	26	h	1		0.4104	F	3.14				12
139	Control	26	i	1		0.4104		3.26				11
140	Control	26	j	1		0.4104	M	3.06				12
141	Control	26	k	1		0.4104	F	3.91				11
142	Control	26	l	1		0.4104	F	2.39				14
143	Control	26	m	1		0.4104	M	3.85				11
144	Control	26	n	1		0.4104	F	3.36				12
145	Control	26	o	1		0.4104	M	2.36				12
146	Control	26	p	1		0.4104	M	3.6				12
147	Control	26	q	1		0.4104	M	2.73				11
148	Control	26	r	1		0.4104	F	1.95				11
149	Control	26	s	1		0.4104	F	2.6				10
150	Control	26	t	1		0.4104		3.78				12
151	Control	26	u	1		0.4104		3.7				11
152	Control	26	v	1		0.4104		2.17				11
153	Control	26	w	1		0.4104	M	2.48				11
154	Control	26	x	1		0.4104	M	3.75				10
155	Control	26	y	1		0.4104		2.68				12
156	Control	26	z	1		0.4104		2.4				9
157	Infected	24	a	1		0.4218		2.46				12
158	Infected	24	b	1		0.4218		4.6				16
159	Infected	24	c	1		0.4218		2.86				15
160	Infected	24	d	1		0.4218	M	3.79				16
161	Infected	24	e	1		0.4218	M	2.71				12
162	Infected	24	f	1		0.4218	M	4.95				17
163	Infected	24	g	1		0.4218		2.62				14
164	Infected	24	h	1		0.4218	F	3.33				14
165	Infected	24	i	1		0.4218		3.86				16
166	Infected	24	j	1		0.4218	M	3.36				13
167	Infected	24	k	1		0.4218		3.73
168	Infected	24	l	1		0.4218	F	2.85				17
169	Infected	24	m	1		0.4218		3.41				15
170	Infected	24	n	1		0.4218		3.98
171	Infected	24	o	1		0.4218	F	3.19				13
172	Infected	24	p	1		0.4218	F	2.77				11
173	Infected	24	q	1		0.4218		2.75				14
174	Infected	24	r	1		0.4218	M	2.91				12
175	Infected	24	s	1		0.4218	F	2.68				11
176	Infected	24	t	1		0.4218		5.82
177	Infected	24	u	1		0.4218	M	3.22				15
178	Infected	24	v	1		0.4218		2.3				12
179	Infected	24	w	1		0.4218		2.8				12
180	Infected	24	x	1		0.4218	F	2.64				12
181	Infected	24	y	1		0.4218	M	4.44				16
182	Infected	24	z	1		0.4218	F	2.98				14
183	Control	24	a	1		0.4104	M	2.54				15
184	Control	24	b	1		0.4104	M	3.18				15
185	Control	24	c	1		0.4104	M	2.71				12
186	Control	24	d	1		0.4104	M	3.46				16
187	Control	24	e	1		0.4104	F	3.36				13
188	Control	24	f	1		0.4104	M	2.68				14
189	Control	24	g	1		0.4104	F	2.92				13
190	Control	24	h	1		0.4104	M	3.11				16
191	Control	24	i	1		0.4104	M	3.06				13
192	Control	24	j	1		0.4104	M	2.16				15
193	Control	24	k	1		0.4104	M	2.3				13
194	Control	24	l	1		0.4104		2.6				15
195	Control	24	m	1		0.4104	F	3.63				15
196	Control	24	n	1		0.4104		3.57				14
197	Control	24	o	1		0.4104	M	3.17				11
198	Control	24	p	1		0.4104		4.7
199	Control	24	q	1		0.4104		2.81				14
200	Control	24	r	1		0.4104	F	3.42				13
201	Control	24	s	1		0.4104	M	2.5				13
202	Control	24	t	1		0.4104		3.49				14
203	Control	24	u	1		0.4104	M	3.03				13
204	Control	24	v	1		0.4104	M	3.3				14
205	Control	24	w	1		0.4104		3.43				14
206	Control	24	x	1		0.4104		3.02				12
207	Control	24	y	1		0.4104	M	2.64				15
208	Control	24	z	1		0.4104		3.71				14
1	Infected	30	a	2
2	Infected	30	b	2		1.56		6.82	5.26	3.37179	0	10
3	Infected	30	c	2		1.54		18.85	17.31	11.2403	4	10
4	Infected	30	d	2		2.08		10.7	8.62	4.14423	0	12
5	Infected	30	e	2		2.08	M	19.69	17.61	8.46635		10
6	Infected	30	f	2		2.24	M	19.45	17.21	7.68304	2	10
7	Infected	30	g	2		2	F	22.67	20.67	10.335	4	10
8	Infected	30	h	2		1.12
9	Infected	30	i	2
10	Infected	30	j	2		1.56	M	12.33	10.77	6.90385	0	12
11	Infected	30	k	2		2.13	F	16.74	14.61	6.85915	2	14
12	Infected	30	l	2		1.89	M	10.19	8.3	4.39153	1	11
13	Infected	30	m	2		1.89		8.32	6.43	3.40212	1	12
14	Infected	30	n	2		2.13		22.42	20.29	9.52582	1	12
15	Infected	30	o	2		1.56
16	Infected	30	p	2		1.5	M	12.03	10.53	7.02	0	10
17	Infected	30	q	2		2		16.37	14.37	7.185	2	10
18	Infected	30	r	2		1.25		11.14	9.89	7.912	2	12
19	Infected	30	s	2		1.83	M	16.58	14.75	8.06011	3	10
20	Infected	30	t	2		2.78		23.44	20.66	7.43165	4	10
21	Infected	30	u	2		1.76		12.52	10.76	6.11364	1
22	Infected	30	v	2		1.76	M	15.22	13.46	7.64773	4	10
23	Infected	30	w	2		1.82	M	17.51	15.69	8.62088	0	12
24	Infected	30	x	2		1.38	M	15.67	14.29	10.3551	2	11
25	Infected	30	y	2		2.09		16.64	14.55	6.96172	4	10
26	Infected	30	z	2		1.67		15.1	13.43	8.04192	1	12
27	Control	30	a	2		1.65	M	8.43	6.78	4.10909	0	10
28	Control	30	b	2
29	Control	30	c	2		1.7		11.47	9.77	5.74706	0
30	Control	30	d	2		1.93		9.68	7.75	4.01554	1
31	Control	30	e	2		2.1	M	10.43	8.33	3.96667	1	10
32	Control	30	f	2		1.15
33	Control	30	g	2
34	Control	30	h	2		1.43		11.02	9.59	6.70629	2	10
35	Control	30	i	2		1.78	M	14.27	12.49	7.01685	2	10
36	Control	30	j	2		1.52	M	8.01	6.49	4.26974	1	10
37	Control	30	k	2		1.57	M	12.58	11.01	7.01274	3	10
38	Control	30	l	2		1.15	M	9.45	8.3	7.21739	2	10
39	Control	30	m	2		1.48	M	13.9	12.42	8.39189	1	16
40	Control	30	n	2		1.81	M	10.44	8.63	4.76796	3	10
41	Control	30	o	2		3.15		13.5	10.35	3.28571	1	10
42	Control	30	p	2		1.66		4.7	3.04	1.83133	0	10
43	Control	30	q	2		1.57
44	Control	30	r	2
45	Control	30	s	2		2.41		16.23	13.82	5.73444	5	10
46	Control	30	t	2		1.88		9.88	8	4.25532	1	10
47	Control	30	u	2		1.57	F	7.91	6.34	4.03822	1	10
48	Control	30	v	2		2.13		19.16	17.03	7.99531	2	10
49	Control	30	w	2		1.82		13.52	11.7	6.42857	4	10
50	Control	30	x	2		1.72		13.35	11.63	6.76163	2	10
51	Control	30	y	2		1.56	F	14.16	12.6	8.07692	1	10
52	Control	30	z	2		2.64	M	17.95	15.31	5.79924	2	10
53	Infected	28	a	2		1.74		19.34	17.6	10.1149	4	25
54	Infected	28	b	2
55	Infected	28	c	2		1.84	M	22.11	20.27	11.0163	3	12
56	Infected	28	d	2		2.1		9.88	7.78	3.70476	1	13
57	Infected	28	e	2		1.73	M	10.96	9.23	5.33526	1	9
58	Infected	28	f	2		1.89		12.76	10.87	5.75132	1	9
59	Infected	28	g	2
60	Infected	28	h	2		1.37		8.45	7.08	5.16788	1
61	Infected	28	i	2		2.22	F	20.41	18.19	8.19369	3	10
62	Infected	28	j	2		1.93	M	17.13	15.2	7.87565	2	11
63	Infected	28	k	2		1.25		6.92	5.67	4.536	0	11
64	Infected	28	l	2		2.48	M	14.07	11.59	4.67339	4	10
65	Infected	28	m	2		1.68		7.84	6.16	3.66667	0	9
66	Infected	28	n	2		1.69	M	15.58	13.89	8.21893	0	10
67	Infected	28	o	2		1.68	M	19.29	17.61	10.4821	4	11
68	Infected	28	p	2		1.53	F	9.85	8.32	5.43791	1	14
69	Infected	28	q	2		1.9		12.92	11.02	5.8	2	21
70	Infected	28	r	2								12
71	Infected	28	s	2		2.24	M	21.51	19.27	8.60268	0	10
72	Infected	28	t	2		2.04	F	15.8	13.76	6.7451	4	11
73	Infected	28	u	2		2.11	M	19.44	17.33	8.21327	2	10
74	Infected	28	v	2		2.65		11.71	9.06	3.41887	3	9
75	Infected	28	w	2		1.81	F	15.6	13.79	7.61878	3
76	Infected	28	x	2		2.3		19.51	17.21	7.48261	5	9
77	Infected	28	y	2
78	Infected	28	z	2		1.51	F	12.47	10.96	7.25828	0	13
79	Control	28	a	2		2.15	M	8.52	6.37	2.96279		11
80	Control	28	b	2		2.27	F	11.57	9.3	4.09692	3	16
81	Control	28	c	2		2.03	F	9.44	7.41	3.65025	0	9
82	Control	28	d	2		1.6		14.28	12.68	7.925	3	11
83	Control	28	e	2		2.24	M	18.12	15.88	7.08929	2	11
84	Control	28	f	2		1.55		17.06	15.51	10.0065	3	10
85	Control	28	g	2		1.56
86	Control	28	h	2		2.28		12.34	10.06	4.41228	2	10
87	Control	28	i	2		1.62	F	15.34	13.72	8.46914	0	10
88	Control	28	j	2		1.89		11.49	9.6	5.07937	0	16
89	Control	28	k	2		1.79
90	Control	28	l	2		1.84		6.69	4.85	2.63587	1	8
91	Control	28	m	2		1.57		12.48	10.91	6.94904	1
92	Control	28	n	2		1.87	F	15.41	13.54	7.24064	3	10
93	Control	28	o	2		2.75	F	5.79	3.04	1.10545	0	12
94	Control	28	p	2		1.64		5.11	3.47	2.11585	0
95	Control	28	q	2		2.53		4.37	1.84	0.727273	0
96	Control	28	r	2		1.97	F	5.87	3.9	1.9797	0	9
97	Control	28	s	2		1.7	F	16.44	14.74	8.67059	4	14
98	Control	28	t	2		1.29	M	9.87	8.58	6.65116	2	11
99	Control	28	u	2		1.65		4.69	3.04	1.84242	0
100	Control	28	v	2		2.59	M	7.37	4.78	1.84556	0	8
101	Control	28	w	2		2.99	F	14.88	11.89	3.97659	1	13
102	Control	28	x	2		2.02	F	10.43	8.41	4.16337	3	9
103	Control	28	y	2		2.02		15.28	13.26	6.56436	0	17
104	Control	28	z	2		3.01	M	10.57	7.56	2.51163	2	9
105	Infected	26	a	2		1.56	M	7.45	5.89	3.77564	1	11
106	Infected	26	b	2		1.63		6.23	4.6	2.82209	0	12
107	Infected	26	c	2		2.56		18.8	16.24	6.34375	2	10
108	Infected	26	d	2		2.42		19.76	17.34	7.16529	2	11
109	Infected	26	e	2		2.2	F	9.49	7.29	3.31364	1	12
110	Infected	26	f	2		2.41		18.07	15.66	6.49793	2	11
111	Infected	26	g	2		2.22		6.23	4.01	1.80631	0	14
112	Infected	26	h	2		2.45	M	19.36	16.91	6.90204	2	12
113	Infected	26	i	2		1.71	F	11.9	10.19	5.95906	0	14
114	Infected	26	j	2		2.06	F	14.6	12.54	6.08738	2	11
115	Infected	26	k	2		2.32	M	16.98	14.66	6.31897	2	11
116	Infected	26	l	2		2.31	M	14.93	12.62	5.4632	0	9
117	Infected	26	m	2		2.1		10.26	8.16	3.88571	2	9
118	Infected	26	n	2		2.22	M	18.48	16.26	7.32432	3	12
119	Infected	26	o	2		1.79	M	13.04	11.25	6.28492	0	13
120	Infected	26	p	2		1.84	F	14.97	13.13	7.13587	0	14
121	Infected	26	q	2		1.32		3.02	1.7	1.28788	0
122	Infected	26	r	2		1.23	F	9	7.77	6.31707	0	10
123	Infected	26	s	2		1.14		7.38	6.24	5.47368	1	14
124	Infected	26	t	2		2.28	F	15	12.72	5.57895	3	11
125	Infected	26	u	2		1.51	M	18.24	16.73	11.0795	4	12
126	Infected	26	v	2		2.06	F	9.48	7.42	3.60194	1	13
127	Infected	26	w	2		2.59
128	Infected	26	x	2		2.6		4.23	1.63	0.626923	0
129	Infected	26	y	2		2.11	F	21.92	19.81	9.38863	5	12
130	Infected	26	z	2		1.79	M	13.62	11.83	6.60894	2	10
131	Control	26	a	2		1.57	M	16.28	14.71	9.36943	5	14
132	Control	26	b	2		2.08		4.66	2.58	1.24038	0	13
133	Control	26	c	2
134	Control	26	d	2		1.32		14.13	12.81	9.70455	3	13
135	Control	26	e	2		2.09	M	18.23	16.14	7.72249	1	11
136	Control	26	f	2		1.68	M	15.88	14.2	8.45238	3	12
137	Control	26	g	2		2.41	F	13.19	10.78	4.47303	2	13
138	Control	26	h	2		2.27	F	13.13	10.86	4.78414	1	12
139	Control	26	i	2		2.14		6.22	4.08	1.90654	0	12
140	Control	26	j	2		1.47	M	17.43	15.96	10.8571	3	11
141	Control	26	k	2		2.29	F	17.96	15.67	6.84279	2	10
142	Control	26	l	2		1.73	F	12.46	10.73	6.20231		13
143	Control	26	m	2		2.38	M	10.07	7.69	3.23109	1	9
144	Control	26	n	2		2.27	F	18.31	16.04	7.06608	3	11
145	Control	26	o	2		1.39	M	14.79	13.4	9.64029	4	10
146	Control	26	p	2		2.53	M	20.39	17.86	7.05929	5	10
147	Control	26	q	2		1.59	M	17.15	15.56	9.78616	3	11
148	Control	26	r	2		1.4	F	5.76	4.36	3.11429	0	12
149	Control	26	s	2		2.18	F	12.33	10.15	4.65596	0	12
150	Control	26	t	2		2.61		23.98	21.37	8.18774	2	10
151	Control	26	u	2		2.04		15.68	13.64	6.68627	3	12
152	Control	26	v	2		1.38		14.53	13.15	9.52899	0
153	Control	26	w	2		1.83	M	9.8	7.97	4.35519	0	13
154	Control	26	x	2		2.73	M	16.67	13.94	5.10623	1
155	Control	26	y	2		2.13		14.39	12.26	5.75587	0	10
156	Control	26	z	2		1.62
157	Infected	24	a	2		1.28		13.06	11.78	9.20312	1	16
158	Infected	24	b	2		3.17		20.63	17.46	5.50789	0	18
159	Infected	24	c	2		1.56		3.38	1.82	1.16667	0
160	Infected	24	d	2		2.09	M	14.57	12.48	5.97129	1	14
161	Infected	24	e	2		1.7	M	12.49	10.79	6.34706	0	17
162	Infected	24	f	2		2.53	M	14.96	12.43	4.91304	2	13
163	Infected	24	g	2		1.23		12.95	11.72	9.52846	1	15
164	Infected	24	h	2		1.92	F	17.44	15.52	8.08333	4	13
165	Infected	24	i	2		2.03		14.33	12.3	6.05911	0	15
166	Infected	24	j	2		1.9	M	19.32	17.42	9.16842	2	13
167	Infected	24	k	2
168	Infected	24	l	2		1.83	F	14.41	12.58	6.87432	0	14
169	Infected	24	m	2		2.3		13.21	10.91	4.74348	0	14
170	Infected	24	n	2								13
171	Infected	24	o	2		2.12	F	24.81	22.69	10.7028	3	14
172	Infected	24	p	2		1.72	F	12.12	10.4	6.04651	2	15
173	Infected	24	q	2		1.44		13.76	12.32	8.55556	0	13
174	Infected	24	r	2		1.78	M	17.27	15.49	8.70225	3	12
175	Infected	24	s	2		1.88	F	14.69	12.81	6.81383	1	17
176	Infected	24	t	2
177	Infected	24	u	2		2.35	M	14.04	11.69	4.97447	2	14
178	Infected	24	v	2		1.57		19.56	17.99	11.4586	3	14
179	Infected	24	w	2		1.4		16.69	15.29	10.9214	2	16
180	Infected	24	x	2		1.74	F	20.17	18.43	10.592	0	15
181	Infected	24	y	2		3.12	M	17.9	14.78	4.73718	3	14
182	Infected	24	z	2		2.05	F	20.8	18.75	9.14634	4	13
183	Control	24	a	2		1.95	M	11.79	9.84	5.04615		15
184	Control	24	b	2		2.4	M	13.51	11.11	4.62917		12
185	Control	24	c	2		1.7	M	18.55	16.85	9.91176	5	14
186	Control	24	d	2		2.42	M	16.57	14.15	5.84711		13
187	Control	24	e	2		2.03	F	17.45	15.42	7.59606	3	13
188	Control	24	f	2		1.63	M	11.89	10.26	6.29448		13
189	Control	24	g	2		2.02	F	19.71	17.69	8.75743	0	13
190	Control	24	h	2		1.88	M	17.68	15.8	8.40426		13
191	Control	24	i	2		2.18	M	9.45	7.27	3.33486	0	16
192	Control	24	j	2		1.68	M	11.69	10.01	5.95833		13
193	Control	24	k	2		1.63	M	15.58	13.95	8.55828	1	16
194	Control	24	l	2		1.86		14.92	13.06	7.02151		14
195	Control	24	m	2		2.41	F	11.85	9.44	3.91701		12
196	Control	24	n	2		2.19
197	Control	24	o	2		2.05	M	12	9.95	4.85366	1	12
198	Control	24	p	2
199	Control	24	q	2		2.24		15.68	13.44	6		14
200	Control	24	r	2		2.34	F	16.39	14.05	6.00427	4	14
201	Control	24	s	2		1.79	M	15.3	13.51	7.54749	0	15
202	Control	24	t	2		2.06		12.55	10.49	5.09223		12
203	Control	24	u	2		2.04	M	12.29	10.25	5.02451	1	15
204	Control	24	v	2		2.26	M	14.42	12.16	5.38053		12
205	Control	24	w	2		2.23		21.18	18.95	8.49776		15
206	Control	24	x	2		1.83		16.57	14.74	8.05464		22
207	Control	24	y	2		2.2	M	15.69	13.49	6.13182		13
208	Control	24	z	2		2.74		19.39	16.65	6.07664		14
1	Infected	30	a	3
2	Infected	30	b	3		4.26		52.03	47.77	11.2136	8	10			0.513308	5.26
3	Infected	30	c	3		6.85		40.86	34.01	4.96496	6	10			0.306759	17.31
4	Infected	30	d	3	0	5.15		52.28	47.13	9.15146	17	9	0	0	0.356148	8.62
5	Infected	30	e	3		7.03	M	33.76	26.73	3.80228	5	10			0.28109	17.61
6	Infected	30	f	3		8.06	M	41	32.94	4.08685	0	11			0.338175	17.21
7	Infected	30	g	3		7.42	F	45.52	38.1	5.13477	5	11			0.262216	20.67
8	Infected	30	h	3
9	Infected	30	i	3
10	Infected	30	j	3	30	5.49	M	33.63	28.14	5.12568	10	13	75	750	0.364903	10.77
11	Infected	30	k	3		6.33	F	32.57	26.24	4.14534	0	11			0.287474	14.61
12	Infected	30	l	3	6	5.15	M	54.71	49.56	9.6233	17	10	15	255	0.392771	8.3
13	Infected	30	m	3	9	4.3		56.45	52.15	12.1279	10	11	22.5	225	0.374806	6.43
14	Infected	30	n	3	16	8.66		48.39	39.73	4.58776	12	9	40	480	0.321833	20.29
15	Infected	30	o	3
16	Infected	30	p	3	25	5.04	M	60.94	55.9	11.0913	11	11	62.5	687.5	0.336182	10.53
17	Infected	30	q	3		6.84		54.1	47.26	6.90936	11				0.336813	14.37
18	Infected	30	r	3	16	4.91		46.35	41.44	8.43992	10	11	40	400	0.370071	9.89
19	Infected	30	s	3		6.87	M	35.46	28.59	4.16157	6	10			0.341695	14.75
20	Infected	30	t	3	253	8.43		53.13	44.7	5.30249	11	10	632.5	6957.5	0.273475	20.66
21	Infected	30	u	3												10.76
22	Infected	30	v	3	36	5.93	M	50.82	44.89	7.56998	14	10	90	1260	0.309807	13.46
23	Infected	30	w	3	131	7.71	M	46.61	38.9	5.0454	12	9	327.5	3930	0.375398	15.69
24	Infected	30	x	3	14	5.66	M	51.2	45.54	8.04594	15	10	35	525	0.29951	14.29
25	Infected	30	y	3		6.6		46.36	39.76	6.02424	12	10			0.309966	14.55
26	Infected	30	z	3	47	5.9		59.11	53.21	9.01864	21	9	117.5	2467.5	0.314966	13.43
27	Control	30	a	3		4.1	M	39.79	35.69	8.70488	12	10			0.361357	6.78
28	Control	30	b	3
29	Control	30	c	3												9.77
30	Control	30	d	3												7.75
31	Control	30	e	3		5.01	M	44.94	39.93	7.97006	11	10			0.34934	8.33
32	Control	30	f	3
33	Control	30	g	3
34	Control	30	h	3		4.23		30.58	26.35	6.22931	6	10			0.291971	9.59
35	Control	30	i	3		5.4	M	26.57	21.17	3.92037	1	10			0.289832	12.49
36	Control	30	j	3		4.39	M	37.23	32.84	7.48064	8	10			0.442219	6.49
37	Control	30	k	3		5.24	M	29.06	23.82	4.5458	4	10			0.333333	11.01
38	Control	30	l	3		4.74	M	42.96	38.22	8.06329	10	10			0.43253	8.3
39	Control	30	m	3		4.58	M	33.69	29.11	6.3559	10	11			0.249597	12.42
40	Control	30	n	3		4.98	M	43.94	38.96	7.82329	10	11			0.367323	8.63
41	Control	30	o	3		5.9		59.55	53.65	9.09322	12	10			0.2657	10.35
42	Control	30	p	3		2.54		22.55	20.01	7.87795	0	11			0.289474	3.04
43	Control	30	q	3
44	Control	30	r	3
45	Control	30	s	3		6.67		43.8	37.13	5.56672	1	11			0.308249	13.82
46	Control	30	t	3		5		13.37	8.37	1.674	1				0.39	8
47	Control	30	u	3		4.22	F	31.4	27.18	6.44076	6	11			0.417981	6.34
48	Control	30	v	3		7.13		56.95	49.82	6.98738	16	10			0.2936	17.03
49	Control	30	w	3		5.57		37.11	31.54	5.66248	1	10			0.320513	11.7
50	Control	30	x	3		5.51		36.86	31.35	5.68966	7	10			0.325881	11.63
51	Control	30	y	3		5.66	F	54.15	48.49	8.56714	15	10			0.325397	12.6
52	Control	30	z	3		7.2	M	60.39	53.19	7.3875	14	10			0.297845	15.31
53	Infected	28	a	3		5.12									0.192045	17.6
54	Infected	28	b	3
55	Infected	28	c	3		8.51	M	56.23	47.72	5.60752	2	11			0.329058	20.27
56	Infected	28	d	3	3	5.09		58.65	53.56	10.5226	18	11	7.5	135	0.384319	7.78
57	Infected	28	e	3	0	5.06	M	50.13	45.07	8.90711	16	11	0	0	0.36078	9.23
58	Infected	28	f	3	0	6.36		57.28	50.92	8.00629	18	12	0	0	0.411224	10.87
59	Infected	28	g	3
60	Infected	28	h	3												7.08
61	Infected	28	i	3	69	8.25	F	61.52	53.27	6.45697	20	11	172.5	3450	0.331501	18.19
62	Infected	28	j	3	37	7.05	M	61.47	54.42	7.71915	21	10	92.5	1942.5	0.336842	15.2
63	Infected	28	k	3		3.99		37.92	33.93	8.50376	1				0.483245	5.67
64	Infected	28	l	3	36	6.39	M	59.91	53.52	8.37559	10	9	90	900	0.33736	11.59
65	Infected	28	m	3		4.61		47.04	42.43	9.2039	0	19			0.475649	6.16
66	Infected	28	n	3		6.55	M	56.29	49.74	7.59389	4	12			0.349892	13.89
67	Infected	28	o	3	49	7.98	M	55.21	47.23	5.91855	18	10	122.5	2205	0.357751	17.61
68	Infected	28	p	3	13	4.5	F	48.82	44.32	9.84889	10	11	32.5	325	0.356971	8.32
69	Infected	28	q	3		5.28		46.01	40.73	7.71402	0	19			0.306715	11.02
70	Infected	28	r	3
71	Infected	28	s	3	135	8.22	M	64.4	56.18	6.83455	21	9	337.5	7087.5	0.310327	19.27
72	Infected	28	t	3	22	6.94	F	57.07	50.13	7.22334	16	12	55	880	0.356105	13.76
73	Infected	28	u	3	182	7.82	M	64.37	56.55	7.23146	14	10	455	6370	0.329486	17.33
74	Infected	28	v	3	1	6.69		55.87	49.18	7.35127	10	12	2.5	25	0.445916	9.06
75	Infected	28	w	3		6.4	F	49.73	43.33	6.77031	7	11			0.33285	13.79
76	Infected	28	x	3		8.05		46.24	38.19	4.7441	4	12			0.334108	17.21
77	Infected	28	y	3
78	Infected	28	z	3	113	5.3	F	48.06	42.76	8.06792	10	10	282.5	2825	0.345803	10.96
79	Control	28	a	3		4.75	M	41.06	36.31	7.64421	11	12			0.408163	6.37
80	Control	28	b	3		5.01	F	54.25	49.24	9.82834	15	11			0.294624	9.3
81	Control	28	c	3		5.49	F	46.84	41.35	7.53188	1	12			0.466937	7.41
82	Control	28	d	3		6.68		26.74	20.06	3.00299	4	10			0.400631	12.68
83	Control	28	e	3		7.06	M	28.12	21.06	2.983	4	12			0.303526	15.88
84	Control	28	f	3		7		41.09	34.09	4.87	2	10			0.351386	15.51
85	Control	28	g	3
86	Control	28	h	3		6.15		18.2	12.05	1.95935	0	13			0.384692	10.06
87	Control	28	i	3		6.44	F	53.44	47	7.29814	16	11			0.351312	13.72
88	Control	28	j	3		6.52		49.26	42.74	6.55521	0				0.482292	9.6
89	Control	28	k	3
90	Control	28	l	3		4.3		34.53	30.23	7.03023	1	12			0.507216	4.85
91	Control	28	m	3												10.91
92	Control	28	n	3		7.05	F	55.53	48.48	6.8766	7	10			0.38257	13.54
93	Control	28	o	3		4.37	F	42.56	38.19	8.73913	9	11			0.532895	3.04
94	Control	28	p	3												3.47
95	Control	28	q	3												1.84
96	Control	28	r	3		3.72	F	15.4	11.68	3.13978	2	12			0.448718	3.9
97	Control	28	s	3		6.94	F	53.81	46.87	6.7536	6	12			0.355495	14.74
98	Control	28	t	3		4.68	M	43.21	38.53	8.23291	0	16			0.395105	8.58
99	Control	28	u	3												3.04
100	Control	28	v	3		4.7	M	37.74	33.04	7.02979	1	15			0.441423	4.78
101	Control	28	w	3		7.7	F	55.97	48.27	6.26883	13	9			0.396131	11.89
102	Control	28	x	3		5.64	F	52.96	47.32	8.39007	5	16			0.43044	8.41
103	Control	28	y	3		7.08		56.47	49.39	6.97599	5	12			0.381599	13.26
104	Control	28	z	3		6.91	M	47.35	40.44	5.85239	13	15			0.515873	7.56
105	Infected	26	a	3		3.75	M	23.05	19.3	5.14667	6	13			0.371817	5.89
106	Infected	26	b	3		3.45		41.06	37.61	10.9014	8	14			0.395652	4.6
107	Infected	26	c	3	7	8.84		76.13	67.29	7.61199	27	15	17.5	472.5	0.3867	16.24
108	Infected	26	d	3	40	8.49		57.9	49.41	5.81979	20	14	100	2000	0.350058	17.34
109	Infected	26	e	3		5.06	F	41.18	36.12	7.13834	8	13			0.392318	7.29
110	Infected	26	f	3	11	8.44		54.84	46.4	5.49763	20	12	27.5	550	0.385057	15.66
111	Infected	26	g	3		3.78		40.99	37.21	9.84392	6	15			0.389027	4.01
112	Infected	26	h	3	21	9.42	M	62.72	53.3	5.65817	11	15	52.5	577.5	0.412182	16.91
113	Infected	26	i	3	2	5.69	F	58.26	52.57	9.23902	18	11	5	90	0.390579	10.19
114	Infected	26	j	3	2	6.63	F	52.91	46.28	6.98039	16	15	5	80	0.364434	12.54
115	Infected	26	k	3	22	7.67	M	57.48	49.81	6.49413	22	12	55	1210	0.364939	14.66
116	Infected	26	l	3		6.96	M	48.03	41.07	5.90086	11	14			0.368463	12.62
117	Infected	26	m	3		5.88		39.77	33.89	5.76361	11	14			0.463235	8.16
118	Infected	26	n	3		8.2	M	34.51	26.31	3.20854	6	12			0.367774	16.26
119	Infected	26	o	3		6.18	M	30.5	24.32	3.93528	4	11			0.390222	11.25
120	Infected	26	p	3		7.54	F	42.97	35.43	4.69894	0	15			0.43412	13.13
121	Infected	26	q	3												1.7
122	Infected	26	r	3		4.79	F	39.62	34.83	7.2714	6	14			0.458172	7.77
123	Infected	26	s	3		3.43		36.36	32.93	9.60058	0	14			0.366987	6.24
124	Infected	26	t	3	0	7.43	F	63.88	56.45	7.59758	20	18	0	0	0.404874	12.72
125	Infected	26	u	3	10	7.36	M	53.1	45.74	6.21467	14	11	25	350	0.349671	16.73
126	Infected	26	v	3	1	5.58	F	52.15	46.57	8.34588		13	2.5		0.474394	7.42
127	Infected	26	w	3
128	Infected	26	x	3												1.63
129	Infected	26	y	3	114	9.35	F	62.85	53.5	5.72193	14	13	285	3990	0.365472	19.81
130	Infected	26	z	3	0	5.82	M	56.81	50.99	8.76117	20	16	0	0	0.340659	11.83
131	Control	26	a	3		6.71	M	49.82	43.11	6.42474	3	13			0.349422	14.71
132	Control	26	b	3		2.94		28.87	25.93	8.81973	3	12			0.333333	2.58
133	Control	26	c	3
134	Control	26	d	3		6.08		41.23	35.15	5.78125	1	13			0.371585	12.81
135	Control	26	e	3		8.2	M	52.54	44.34	5.40732	17	12			0.378563	16.14
136	Control	26	f	3		7.15	M	45.39	38.24	5.34825	17	13			0.385211	14.2
137	Control	26	g	3		6.56	F	57.38	50.82	7.74695	17	13			0.384972	10.78
138	Control	26	h	3		6.84	F	58.52	51.68	7.55556	7	12			0.42081	10.86
139	Control	26	i	3		3.69		44.76	41.07	11.1301	0	15			0.379902	4.08
140	Control	26	j	3		6.75	M	48.7	41.95	6.21481	2	11			0.330827	15.96
141	Control	26	k	3		8.26	F	55.86	47.6	5.76271	16	14			0.380983	15.67
142	Control	26	l	3		6.27	F	48.56	42.29	6.74482	13	14			0.423113	10.73
143	Control	26	m	3		5.56	M	35.08	29.52	5.30935	7	15			0.413524	7.69
144	Control	26	n	3		8.34	F	64.18	55.84	6.69544	19	12			0.378429	16.04
145	Control	26	o	3		6.33	M	40.09	33.76	5.33333	11	12			0.368657	13.4
146	Control	26	p	3		8.83	M	52.89	44.06	4.98981	12	11			0.352744	17.86
147	Control	26	q	3		7	M	47.55	40.55	5.79286	6	14			0.347686	15.56
148	Control	26	r	3		3.71	F	42.2	38.49	10.3747	5	15			0.529817	4.36
149	Control	26	s	3		6.27	F	45.45	39.18	6.2488	8	13			0.402956	10.15
150	Control	26	t	3		10.68		59.89	49.21	4.60768	11	11			0.377632	21.37
151	Control	26	u	3		6.75		55.64	48.89	7.24296	20	14			0.345308	13.64
152	Control	26	v	3												13.15
153	Control	26	w	3		5.54	M	49.23	43.69	7.88628	12	15			0.465496	7.97
154	Control	26	x	3		7.4	M	61.49	54.09	7.30946	9	15			0.335007	13.94
155	Control	26	y	3		6.37		44.06	37.69	5.9168	5	14			0.34584	12.26
156	Control	26	z	3
157	Infected	24	a	3		6.46		17.08	10.62	1.64396	0	21			0.439728	11.78
158	Infected	24	b	3		13.41		37.9	24.49	1.82625	0				0.586483	17.46
159	Infected	24	c	3												1.82
160	Infected	24	d	3	9	6.51	M	50.15	43.64	6.70353	14	15	22.5	315	0.354167	12.48
161	Infected	24	e	3		5.99	M	20.06	14.07	2.34891	0	18			0.39759	10.79
162	Infected	24	f	3		7.43	M	40.27	32.84	4.41992	6	13			0.394208	12.43
163	Infected	24	g	3	4	5.56		36.82	31.26	5.6223	12	15	10	120	0.369454	11.72
164	Infected	24	h	3	30	7.8	F	57.01	49.21	6.30897	14	15	75	1050	0.378866	15.52
165	Infected	24	i	3		5.79		30.37	24.58	4.24525	5	16			0.305691	12.3
166	Infected	24	j	3	60	7.95	M	54.11	46.16	5.80629	11	15	150	1650	0.347302	17.42
167	Infected	24	k	3
168	Infected	24	l	3		7.08	F	53.56	46.48	6.56497	3	16			0.417329	12.58
169	Infected	24	m	3		6.04									0.342805	10.91
170	Infected	24	n	3
171	Infected	24	o	3		10.05	F	49.86	39.81	3.96119	1	16			0.349493	22.69
172	Infected	24	p	3		5.63	F	35.63	30	5.3286	7	17			0.375962	10.4
173	Infected	24	q	3	60	6.55		35.33	28.78	4.39389	10	15	150	1500	0.414773	12.32
174	Infected	24	r	3		7.47	M	25.3	17.83	2.38688	0	17			0.367334	15.49
175	Infected	24	s	3		5.94	F	35.1	29.16	4.90909	3	15			0.31694	12.81
176	Infected	24	t	3
177	Infected	24	u	3		6.37	M	14.08	7.71	1.21036	0	18			0.343884	11.69
178	Infected	24	v	3		7.47		51.84	44.37	5.93976	1	14			0.32796	17.99
179	Infected	24	w	3	1	7.03		40.19	33.16	4.71693	12	16	2.5	30	0.368215	15.29
180	Infected	24	x	3	0	8.01	F	50.04	42.03	5.24719	11	14	0	0	0.340206	18.43
181	Infected	24	y	3	4	8.27	M	56.69	48.42	5.8549	14	16	10	140	0.348444	14.78
182	Infected	24	z	3	21	8.03	F	52.8	44.77	5.57534	14	14	52.5	735	0.318933	18.75
183	Control	24	a	3		5.54	M	26.51	20.97	3.7852	11	14			0.364837	9.84
184	Control	24	b	3		6.57	M	54.87	48.3	7.3516	15	15			0.375338	11.11
185	Control	24	c	3		7.09	M	39.08	31.99	4.51199	6	13			0.319881	16.85
186	Control	24	d	3		7.12	M	19.43	12.31	1.72893	0	16			0.332155	14.15
187	Control	24	e	3		7.85	F	53.13	45.28	5.76815	19	16			0.377432	15.42
188	Control	24	f	3		5.86	M	34.28	28.42	4.84983		19			0.412281	10.26
189	Control	24	g	3		8.47	F	56.35	47.88	5.65289	12	17			0.364613	17.69
190	Control	24	h	3		7.47	M	40.66	33.19	4.44311	15	15			0.353797	15.8
191	Control	24	i	3		5.13	M	41.77	36.64	7.1423	11	15			0.405777	7.27
192	Control	24	j	3		5.15	M	36.76	31.61	6.13786	10	15			0.346653	10.01
193	Control	24	k	3		6.55	M	47.15	40.6	6.19847	7	13			0.352688	13.95
194	Control	24	l	3		6.76		54.73	47.97	7.09615	13	13			0.375191	13.06
195	Control	24	m	3		6.26	F	40.72	34.46	5.50479	15	14			0.407839	9.44
196	Control	24	n	3
197	Control	24	o	3		5.57	M	46.13	40.56	7.28187	4	16			0.353769	9.95
198	Control	24	p	3
199	Control	24	q	3		7.61		44.93	37.32	4.90407	0	16			0.399554	13.44
200	Control	24	r	3		7.78	F	57.03	49.25	6.33033	16	15			0.387189	14.05
201	Control	24	s	3		6.48	M	43.62	37.14	5.73148	5	18			0.34715	13.51
202	Control	24	t	3		6.14		56.77	50.63	8.24593	15	13			0.388942	10.49
203	Control	24	u	3		5.67	M	41.91	36.24	6.39153	11	17			0.354146	10.25
204	Control	24	v	3		6.66	M	45.2	38.54	5.78679	10	17			0.361842	12.16
205	Control	24	w	3		9.03		69.12	60.09	6.65449	26	13			0.358839	18.95
206	Control	24	x	3		11.29		38.05	26.76	2.37024	11	17			0.641791	14.74
207	Control	24	y	3		6.83	M	55.07	48.24	7.06296	14	13			0.343217	13.49
208	Control	24	z	3		8.05		42.42	34.37	4.26957	3	14			0.318919	16.65
1	Infected	30	a	4
2	Infected	30	b	4		19.58		34.69	15.11	0.771706	0				0.320703	47.77
3	Infected	30	c	4	282	19.16		128.44	109.28	5.70355	39	9	705	27495	0.361952	34.01
4	Infected	30	d	4	367	18.32		182.94	164.62	8.98581	19	10	917.5	17432.5	0.27944	47.13
5	Infected	30	e	4	142	17.01	M	143.35	126.34	7.4274	35	10	355	12425	0.373363	26.73
6	Infected	30	f	4	380	22.88	M	124.8	101.92	4.45455	48	9	950	45600	0.449909	32.94
7	Infected	30	g	4	292	20.58	F	98.09	77.51	3.76628	17	9	730	12410	0.345407	38.1
8	Infected	30	h	4
9	Infected	30	i	4
10	Infected	30	j	4	467	15.58	M	128.58	113	7.25289	30	12	1167.5	35025	0.358564	28.14
11	Infected	30	k	4	139	16.04	F	139.7	123.66	7.70948	41	12	347.5	14247.5	0.370046	26.24
12	Infected	30	l	4	144	18.98	M	166.22	147.24	7.75764	46	9	360	16560	0.279056	49.56
13	Infected	30	m	4	129	19.07		130.76	111.69	5.85684	36	11	322.5	11610	0.283221	52.15
14	Infected	30	n	4		20.66		57.92	37.26	1.80348	0	11			0.302039	39.73
15	Infected	30	o	4
16	Infected	30	p	4	228	20.45	M	162.45	142	6.94377	40	9	570	22800	0.275671	55.9
17	Infected	30	q	4												47.26
18	Infected	30	r	4	250	16.86		130.38	113.52	6.7331	19	11	625	11875	0.288369	41.44
19	Infected	30	s	4	28	16.2	M	149.78	133.58	8.24568	50	12	70	3500	0.326338	28.59
20	Infected	30	t	4		22.25		27.15	4.9	0.220225	0				0.309172	44.7
21	Infected	30	u	4
22	Infected	30	v	4	248	18.62	M	136.78	118.16	6.34586	38	11	620	23560	0.282691	44.89
23	Infected	30	w	4	401	17.93	M	160.29	142.36	7.93977	40	11	1002.5	40100	0.262725	38.9
24	Infected	30	x	4	18	20.36	M	113.89	93.53	4.59381	31	10	45	1395	0.322793	45.54
25	Infected	30	y	4	229	20.72		127.7	106.98	5.16313	39	10	572.5	22327.5	0.355131	39.76
26	Infected	30	z	4		19.12		24.09	4.97	0.259937	0				0.24845	53.21
27	Control	30	a	4		15.17	M	123.57	108.4	7.14568	33	10			0.310171	35.69
28	Control	30	b	4
29	Control	30	c	4
30	Control	30	d	4
31	Control	30	e	4		16.13	M	140.53	124.4	7.71234	35	10			0.278487	39.93
32	Control	30	f	4
33	Control	30	g	4
34	Control	30	h	4		13.07		47.48	34.41	2.63275	0	13			0.335484	26.35
35	Control	30	i	4		12.1	M	108.95	96.85	8.00413	32	10			0.316486	21.17
36	Control	30	j	4		15.17	M	126.2	111.03	7.31905	34	11			0.328258	32.84
37	Control	30	k	4		12.69	M	130.12	117.43	9.25374	42	11			0.312762	23.82
38	Control	30	l	4		16.31	M	109.17	92.86	5.69344	25	9			0.302721	38.22
39	Control	30	m	4		14.67	M	80.6	65.93	4.49421	18	12			0.346616	29.11
40	Control	30	n	4		16.1	M	53.28	37.18	2.30932	0	10			0.285421	38.96
41	Control	30	o	4		21.3		148.19	126.89	5.95728	26	9			0.287046	53.65
42	Control	30	p	4		8.94		91.87	82.93	9.27629	13	10			0.31984	20.01
43	Control	30	q	4
44	Control	30	r	4
45	Control	30	s	4		17.89		45.9	28.01	1.56568	0	14			0.302182	37.13
46	Control	30	t	4												8.37
47	Control	30	u	4		13.85	F	147.25	133.4	9.63177	32	11			0.354305	27.18
48	Control	30	v	4		23.35		102.16	78.81	3.37516	30	10			0.325572	49.82
49	Control	30	w	4		15.59		144.29	128.7	8.25529	34	10			0.317692	31.54
50	Control	30	x	4		15.02		71.02	56	3.72836	11	9			0.303349	31.35
51	Control	30	y	4		19.74	F	95.74	76	3.85005	12	9			0.290369	48.49
52	Control	30	z	4		22.64	M	178.62	155.98	6.88958	50	10			0.29028	53.19
53	Infected	28	a	4
54	Infected	28	b	4
55	Infected	28	c	4	211	23.34	M	146.53	123.19	5.27806	44	12	527.5	23210	0.310771	47.72
56	Infected	28	d	4	355	22.56		174.32	151.76	6.72695	36	11	887.5	31950	0.326176	53.56
57	Infected	28	e	4	73	20.27	M	164.16	143.89	7.09867	42	14	182.5	7665	0.337475	45.07
58	Infected	28	f	4		24.87		55.59	30.72	1.23522	0	13			0.363511	50.92
59	Infected	28	g	4
60	Infected	28	h	4
61	Infected	28	i	4	423	25.71	F	144.18	118.47	4.60793	40	12	1057.5	42300	0.327764	53.27
62	Infected	28	j	4	512	23.28	M	158.08	134.8	5.79038	40	12	1280	51200	0.298236	54.42
63	Infected	28	k	4												33.93
64	Infected	28	l	4	123	22.5	M	91.53	69.03	3.068	22	13	307.5	6765	0.301009	53.52
65	Infected	28	m	4		19.46		49.73	30.27	1.5555	0				0.349988	42.43
66	Infected	28	n	4	712	19.83	M	103.38	83.55	4.21331	16	11	1780	28480	0.266988	49.74
67	Infected	28	o	4	438	21.99	M	108.39	86.4	3.92906	32	11	1095	35040	0.296633	47.23
68	Infected	28	p	4	382	20.08	F	159.73	139.65	6.95468	38	10	955	36290	0.351534	44.32
69	Infected	28	q	4	116	21.18		134.89	113.71	5.36874	37	15	290	10730	0.390376	40.73
70	Infected	28	r	4
71	Infected	28	s	4	736	23.93	M	197.18	173.25	7.23987	54	11	1840	99360	0.279637	56.18
72	Infected	28	t	4	511	22.71	F	77.19	54.48	2.39894	19	10	1277.5	24272.5	0.314582	50.13
73	Infected	28	u	4	979	22.71	M	184.02	161.31	7.10304	50	10	2447.5	122375	0.263307	56.55
74	Infected	28	v	4		22.94		81.7	58.76	2.56146	0	12			0.330419	49.18
75	Infected	28	w	4		21.11	F	65.39	44.28	2.09758	15	10			0.339488	43.33
76	Infected	28	x	4	20	21.91		180.7	158.79	7.24738	58	13	50	2900	0.362922	38.19
77	Infected	28	y	4
78	Infected	28	z	4	218	18.43	F	153.49	135.06	7.32827	49	12	545	26705	0.307063	42.76
79	Control	28	a	4		17.92	M	111.81	93.89	5.2394	19	13			0.36271	36.31
80	Control	28	b	4		19.3	F	133.04	113.74	5.89326	36	14			0.290211	49.24
81	Control	28	c	4		19.36	F	117.64	98.28	5.07645	35	14			0.335429	41.35
82	Control	28	d	4		13.4		92.92	79.52	5.93433	23	13			0.334995	20.06
83	Control	28	e	4		15.85	M	111.16	95.31	6.01325	35	14			0.417379	21.06
84	Control	28	f	4		17.48		51.66	34.18	1.95538	0	14			0.307422	34.09
85	Control	28	g	4
86	Control	28	h	4		10.52		51.78	41.26	3.92205	6				0.362656	12.05
87	Control	28	i	4		21.07	F	177.13	156.06	7.40674	44	12			0.311277	47
88	Control	28	j	4												42.74
89	Control	28	k	4
90	Control	28	l	4		14.63		134.6	119.97	8.20027	31	12			0.341714	30.23
91	Control	28	m	4
92	Control	28	n	4		22.31	F	193.78	171.47	7.68579	45	14			0.314769	48.48
93	Control	28	o	4		18.4	F	42.18	23.78	1.29239	0	14			0.367374	38.19
94	Control	28	p	4
95	Control	28	q	4
96	Control	28	r	4		8.93	F	76.27	67.34	7.54087	10	14			0.446062	11.68
97	Control	28	s	4		22.07	F	166.69	144.62	6.55279	12	14			0.322808	46.87
98	Control	28	t	4		17.55	M	150.98	133.43	7.60285	34	13			0.334025	38.53
99	Control	28	u	4
100	Control	28	v	4		14.16	M	150.01	135.85	9.59393	36	11			0.28632	33.04
101	Control	28	w	4		24.84	F	215.3	190.46	7.66747	50	12			0.355086	48.27
102	Control	28	x	4		21.06	F	139.93	118.87	5.64435	35	11			0.325866	47.32
103	Control	28	y	4		22.11		114.76	92.65	4.19041	31	14			0.304313	49.39
104	Control	28	z	4		19.73	M	121.22	101.49	5.14394	20	11			0.317013	40.44
105	Infected	26	a	4		10.59	M	107.83	97.24	9.18225	7	15			0.354404	19.3
106	Infected	26	b	4		14.83		35.92	21.09	1.42212	0				0.302579	37.61
107	Infected	26	c	4		27.95		192.76	164.81	5.8966	11	14			0.283995	67.29
108	Infected	26	d	4		23.47		42.43	18.96	0.80784	0				0.303177	49.41
109	Infected	26	e	4	245	18.33	F	162.54	144.21	7.86743	38	15	612.5	23275	0.367386	36.12
110	Infected	26	f	4	385	22.25		110.29	88.04	3.95685	28	13	962.5	26950	0.297629	46.4
111	Infected	26	g	4		16.22		145.05	128.83	7.94266	4	16			0.334319	37.21
112	Infected	26	h	4		25.04	M	111.46	86.42	3.45128	0	17			0.293058	53.3
113	Infected	26	i	4		23.99	F	119.69	95.7	3.98916	0	13			0.348107	52.57
114	Infected	26	j	4	429	19.71	F	91.47	71.76	3.64079	18	13	1072.5	19305	0.282627	46.28
115	Infected	26	k	4	137	22.11	M	90.97	68.86	3.11443	22	16	342.5	7535	0.289902	49.81
116	Infected	26	l	4	159	18.92	M	65.37	46.45	2.45507	20	16	397.5	7950	0.29121	41.07
117	Infected	26	m	4	203	15.67		86.85	71.18	4.54244	26	16	507.5	13195	0.288876	33.89
118	Infected	26	n	4	41	19.22	M	152.01	132.79	6.90895	41	17	102.5	4202.5	0.418852	26.31
119	Infected	26	o	4	89	15.86	M	133.64	117.78	7.42623	20	13	222.5	4450	0.398026	24.32
120	Infected	26	p	4	72	17.84	F	174.29	156.45	8.76962	22	16	180	3960	0.290714	35.43
121	Infected	26	q	4
122	Infected	26	r	4		17.46	F	63.84	46.38	2.65636	13	14			0.363767	34.83
123	Infected	26	s	4		14.45		62.21	47.76	3.30519	2	16			0.334649	32.93
124	Infected	26	t	4	352	24.21	F	157.79	133.58	5.51755	44	16	880	38720	0.297254	56.45
125	Infected	26	u	4		21.9	M	76.01	54.11	2.47078	12	13			0.317884	45.74
126	Infected	26	v	4	177	21.33	F	120.46	99.13	4.64744	29	14	442.5	12832.5	0.338201	46.57
127	Infected	26	w	4
128	Infected	26	x	4
129	Infected	26	y	4		25.7	F	74.59	48.89	1.90233	0	15			0.305607	53.5
130	Infected	26	z	4	444	19.7	M	112.25	92.55	4.69797	28	15	1110	31080	0.27221	50.99
131	Control	26	a	4		18.58	M	156.12	137.54	7.40258	36	15			0.275342	43.11
132	Control	26	b	4		13.18		90.1	76.92	5.83612	0	16			0.394909	25.93
133	Control	26	c	4
134	Control	26	d	4		18.25		133.26	115.01	6.30192	0				0.34623	35.15
135	Control	26	e	4		21.2	M	139.29	118.09	5.57028	44	15			0.293189	44.34
136	Control	26	f	4		19.08	M	144.02	124.94	6.54822	34	15			0.311977	38.24
137	Control	26	g	4		22.8	F	92.7	69.9	3.06579	3	14			0.319559	50.82
138	Control	26	h	4		22.99	F	172.65	149.66	6.50979	18	14			0.3125	51.68
139	Control	26	i	4		17.74		100.7	82.96	4.67644	28	18			0.342099	41.07
140	Control	26	j	4		21.12	M	135.47	114.35	5.4143	38	14			0.342551	41.95
141	Control	26	k	4		23.1	F	83.65	60.55	2.62121	23				0.311765	47.6
142	Control	26	l	4		20.03	F	104.14	84.11	4.1992	6	13			0.325372	42.29
143	Control	26	m	4		15.9	M	125.4	109.5	6.88679	33	17			0.350271	29.52
144	Control	26	n	4		26.59	F	139.64	113.05	4.2516	35	15			0.326827	55.84
145	Control	26	o	4		18.38	M	106.17	87.79	4.77639	20	14			0.356931	33.76
146	Control	26	p	4		23.39	M	140.36	116.97	5.00086	38	14			0.330458	44.06
147	Control	26	q	4		18.21	M	160.29	142.08	7.80231	46	13			0.276449	40.55
148	Control	26	r	4		16.51	F	82.62	66.11	4.00424	19	14			0.332554	38.49
149	Control	26	s	4		19.62	F	158.62	139	7.08461	40	15			0.340735	39.18
150	Control	26	t	4		28.96		132.73	103.77	3.58322	34	14			0.371469	49.21
151	Control	26	u	4		21.15		37.23	16.08	0.760284	0				0.294539	48.89
152	Control	26	v	4
153	Control	26	w	4		17.55	M	151.29	133.74	7.62051	0	15			0.274891	43.69
154	Control	26	x	4		24.3	M	111.3	87	3.58025	20	16			0.312442	54.09
155	Control	26	y	4		18.63		40.54	21.91	1.17606	0				0.325285	37.69
156	Control	26	z	4
157	Infected	24	a	4		10.49		53.34	42.85	4.08484	13				0.379473	10.62
158	Infected	24	b	4												24.49
159	Infected	24	c	4
160	Infected	24	d	4	121	21.72	M	142.25	120.53	5.54926	39	22	302.5	11797.5	0.348533	43.64
161	Infected	24	e	4	35	10.86	M	115.91	105.05	9.67311	27	19	87.5	2362.5	0.346127	14.07
162	Infected	24	f	4		19	M	100.59	81.59	4.29421	0	17			0.352314	32.84
163	Infected	24	g	4	166	15.83		129.01	113.18	7.14972	31	18	415	12865	0.328535	31.26
164	Infected	24	h	4	289	21.43	F	168.17	146.74	6.84741	45	17	722.5	32512.5	0.276976	49.21
165	Infected	24	i	4		17.2		33.03	15.83	0.920349	0				0.464199	24.58
166	Infected	24	j	4	312	21.35	M	178.67	157.32	7.36862	40	17	780	31200	0.290295	46.16
167	Infected	24	k	4
168	Infected	24	l	4	166	25.42	F	131.22	105.8	4.16208	34	16	415	14110	0.394578	46.48
169	Infected	24	m	4
170	Infected	24	n	4
171	Infected	24	o	4	316	22.29	F	136.09	113.8	5.10543	42	18	790	33180	0.30746	39.81
172	Infected	24	p	4	393	13.5	F	125.97	112.47	8.33111	31	18	982.5	30457.5	0.262333	30
173	Infected	24	q	4		17.75		42.98	25.23	1.42141	0				0.389159	28.78
174	Infected	24	r	4	166	12.62	M	149.44	136.82	10.8415	26	19	415	10790	0.288839	17.83
175	Infected	24	s	4		15.63	F	150.78	135.15	8.64683	12	16			0.332305	29.16
176	Infected	24	t	4
177	Infected	24	u	4		9.01	M	56.97	47.96	5.32297	15	17			0.342412	7.71
178	Infected	24	v	4	0	21.32		129.6	108.28	5.0788	32	19	0	0	0.312148	44.37
179	Infected	24	w	4	90	15.52		116.43	100.91	6.50193	33		225	7425	0.256031	33.16
180	Infected	24	x	4		21.76	F	186.46	164.7	7.56893	51	20			0.327147	42.03
181	Infected	24	y	4	469	24.3	M	144.72	120.42	4.95556	40	17	1172.5	46900	0.331062	48.42
182	Infected	24	z	4	257	22.98	F	163.23	140.25	6.10313	42	19	642.5	26985	0.333929	44.77
183	Control	24	a	4		13.01	M	135.76	122.75	9.43505	25	18			0.356223	20.97
184	Control	24	b	4		19.5	M	129.15	109.65	5.62308	25	17			0.267702	48.3
185	Control	24	c	4		18.09	M	164.3	146.21	8.08237	34	20			0.343857	31.99
186	Control	24	d	4		10.84	M	102.57	91.73	8.46218	11	18			0.302193	12.31
187	Control	24	e	4		19.55	F	105.15	85.6	4.37852	23	18			0.258392	45.28
188	Control	24	f	4		19.95	M	104.52	84.57	4.2391	15	18			0.495778	28.42
189	Control	24	g	4		22.49	F	157.28	134.79	5.99333	41	15			0.292815	47.88
190	Control	24	h	4		18.7	M	136.05	117.35	6.2754	1	19			0.338355	33.19
191	Control	24	i	4		17.48	M	141.04	123.56	7.06865	42	17			0.337063	36.64
192	Control	24	j	4		16.03	M	133.89	117.86	7.35246	32	20			0.344195	31.61
193	Control	24	k	4		19.36	M	145.04	125.68	6.49174	38	20			0.315517	40.6
194	Control	24	l	4		21.06		32.93	11.87	0.563628	0				0.298103	47.97
195	Control	24	m	4		17.2	F	135.13	117.93	6.8564	31	16			0.31747	34.46
196	Control	24	n	4
197	Control	24	o	4		16.79	M	110.45	93.66	5.57832	0	19			0.276627	40.56
198	Control	24	p	4
199	Control	24	q	4		17.45		30.4	12.95	0.74212	0				0.263666	37.32
200	Control	24	r	4		21.22	F	148.53	127.31	5.99953	33	17			0.272893	49.25
201	Control	24	s	4		17.22	M	117.37	100.15	5.81591	9	18			0.289176	37.14
202	Control	24	t	4		21.93		74.48	52.55	2.39626	13	19			0.31187	50.63
203	Control	24	u	4		14.14	M	102.46	88.32	6.24611	24	18			0.23372	36.24
204	Control	24	v	4		17.48	M	142.62	125.14	7.15904	31	17			0.280747	38.54
205	Control	24	w	4		27.41		33.02	5.61	0.20467	0				0.305875	60.09
206	Control	24	x	4		18.92									0.285127	26.76
207	Control	24	y	4		19.77	M	148.78	129.01	6.52554	28	17			0.268242	48.24
208	Control	24	z	4		19		102.49	83.49	4.39421	30	18			0.318592	34.37
1	Infected	30	a	5
2	Infected	30	b	5												15.11
3	Infected	30	c	5		48.99		52.24	3.25	0.0663401	0				0.272969	109.28
4	Infected	30	d	5		61.47									0.262119	164.62
5	Infected	30	e	5	1063	45.01	M	295.8	250.79	5.57187	74	16	2657.5	196655	0.221624	126.34
6	Infected	30	f	5	894	52.48	M	276.42	223.94	4.26715	58	17	2235	129630	0.290424	101.92
7	Infected	30	g	5	94	44.6	F	300.26	255.66	5.73229	71	16	235	16685	0.309895	77.51
8	Infected	30	h	5
9	Infected	30	i	5
10	Infected	30	j	5		44.6	M	253.43	208.83	4.68229	74				0.256814	113
11	Infected	30	k	5	249	48.27	F	294.72	246.45	5.10566	62	18	622.5	38595	0.260634	123.66
12	Infected	30	l	5	783	56.31	M	288.9	232.59	4.13053	71	17	1957.5	138982	0.253532	147.24
13	Infected	30	m	5		46.65		72.05	25.4	0.54448	0				0.246933	111.69
14	Infected	30	n	5	118	30.77		104.05	73.28	2.38154	19		295	5605	0.271337	37.26
15	Infected	30	o	5
16	Infected	30	p	5	115	58.5	M	405.1	346.6	5.92479	73	17	287.5	20987.5	0.267958	142
17	Infected	30	q	5
18	Infected	30	r	5		49.75		84.19	34.44	0.692261	0				0.289729	113.52
19	Infected	30	s	5	360	52.39	M	193.06	140.67	2.68505	23	17	900	20700	0.270924	133.58
20	Infected	30	t	5												4.9
21	Infected	30	u	5
22	Infected	30	v	5	123	47.18	M	228.4	181.22	3.84103	42	17	307.5	12915	0.241706	118.16
23	Infected	30	w	5	589	53.06	M	196.41	143.35	2.70166	36	17	1472.5	53010	0.246769	142.36
24	Infected	30	x	5	245	47.24	M	234.88	187.64	3.97206	39	17	612.5	23887.5	0.287394	93.53
25	Infected	30	y	5		48.18		57.36	9.18	0.190535	0				0.256683	106.98
26	Infected	30	z	5												4.97
27	Control	30	a	5		42.07	M	260.28	218.21	5.18683	82	18			0.248155	108.4
28	Control	30	b	5
29	Control	30	c	5
30	Control	30	d	5
31	Control	30	e	5		42.77	M	149.93	107.16	2.50549		17			0.214148	124.4
32	Control	30	f	5
33	Control	30	g	5
34	Control	30	h	5		23.67		118.77	95.1	4.01774	35				0.30805	34.41
35	Control	30	i	5		40.38	M	186.16	145.78	3.6102	34	18			0.291998	96.85
36	Control	30	j	5		45	M	221.85	176.85	3.93	47	19			0.268666	111.03
37	Control	30	k	5		44.01	M	333.02	289.01	6.56692	95	18			0.266712	117.43
38	Control	30	l	5		40.41	M	379.69	339.28	8.39594	97	18			0.25953	92.86
39	Control	30	m	5		34.84	M	306.2	271.36	7.78875	70	20			0.305931	65.93
40	Control	30	n	5		27.88	M	297.72	269.84	9.67862	63	19			0.316837	37.18
41	Control	30	o	5		53.52									0.253921	126.89
42	Control	30	p	5		33.95		133.74	99.79	2.93932	50				0.30158	82.93
43	Control	30	q	5
44	Control	30	r	5
45	Control	30	s	5		25.64		124.75	99.11	3.86544	0				0.276687	28.01
46	Control	30	t	5
47	Control	30	u	5		47.33	F	175.2	127.87	2.70167	37	18			0.250975	133.4
48	Control	30	v	5		45.96		98.31	52.35	1.13903	31				0.286893	78.81
49	Control	30	w	5		51.93		66.16	14.23	0.274023	4				0.282362	128.7
50	Control	30	x	5		34.39		88.3	53.91	1.56761	25				0.345893	56
51	Control	30	y	5		42.42	F	264.53	222.11	5.23597	71	16			0.298421	76
52	Control	30	z	5		67.34	M	311.2	243.86	3.62132		16			0.286575	155.98
53	Infected	28	a	5
54	Infected	28	b	5
55	Infected	28	c	5	220	51.92	M	230.81	178.89	3.44549	47	24	550	25850	0.231999	123.19
56	Infected	28	d	5	284	61.28		689.27	627.99	10.2479	42		710	29820	0.25514	151.76
57	Infected	28	e	5		57.68	M	134.75	77.07	1.33617	0	21			0.25999	143.89
58	Infected	28	f	5		34.44		98.76	64.32	1.8676	0				0.311523	30.72
59	Infected	28	g	5
60	Infected	28	h	5
61	Infected	28	i	5		58.55	F	331.69	273.14	4.66507	84	21			0.277201	118.47
62	Infected	28	j	5		51.47	M	175.43	123.96	2.40839	0	23			0.209125	134.8
63	Infected	28	k	5
64	Infected	28	l	5	167	41.03	M	436.44	395.41	9.63709	40	22	417.5	16700	0.268434	69.03
65	Infected	28	m	5												30.27
66	Infected	28	n	5		42.52	M	274.02	231.5	5.4445	10	21			0.271574	83.55
67	Infected	28	o	5	212	46.46	M	336.73	290.27	6.24774	81	22	530	42930	0.283218	86.4
68	Infected	28	p	5	597	55.1	F	196.07	140.97	2.55844	49	19	1492.5	73132.5	0.25077	139.65
69	Infected	28	q	5		58.69									0.329874	113.71
70	Infected	28	r	5
71	Infected	28	s	5	433	57.59	M	383.21	325.62	5.65411	95	18	1082.5	102838	0.194286	173.25
72	Infected	28	t	5	62	38.65	F	350.66	312.01	8.0727	118	19	155	18290	0.292584	54.48
73	Infected	28	u	5	256	60.7	M	167.74	107.04	1.76343	29	22	640	18560	0.235509	161.31
74	Infected	28	v	5		40.87		84.57	43.7	1.06924	14				0.30514	58.76
75	Infected	28	w	5	33	33.54	F	264.44	230.9	6.88432	80	22	82.5	6600	0.280714	44.28
76	Infected	28	x	5	381	62.09		468.83	406.74	6.55081	127		952.5	120968	0.253039	158.79
77	Infected	28	y	5
78	Infected	28	z	5		56.15	F	160.77	104.62	1.86322	26	19			0.279283	135.06
79	Control	28	a	5		41.65	M	379.61	337.96	8.11429	86	25			0.252743	93.89
80	Control	28	b	5		53.96	F	348.76	294.8	5.46331	80	25			0.30473	113.74
81	Control	28	c	5		42.88	F	234.59	191.71	4.47085	31	20			0.239316	98.28
82	Control	28	d	5		34.16									0.261066	79.52
83	Control	28	e	5		39.16	M	268.48	229.32	5.85598	15	24			0.24457	95.31
84	Control	28	f	5		30.92		106.72	75.8	2.45149	19				0.393212	34.18
85	Control	28	g	5
86	Control	28	h	5												41.26
87	Control	28	i	5		65.24	F	484.93	419.69	6.43302	120	21			0.283032	156.06
88	Control	28	j	5
89	Control	28	k	5
90	Control	28	l	5		42.28									0.230474	119.97
91	Control	28	m	5
92	Control	28	n	5		59.22	F	340.84	281.62	4.75549	83	20			0.215256	171.47
93	Control	28	o	5		25.85	F	338.54	312.69	12.0963	25	27			0.313288	23.78
94	Control	28	p	5
95	Control	28	q	5
96	Control	28	r	5		27.2	F	159.58	132.38	4.86691	37	20			0.27131	67.34
97	Control	28	s	5		53.46	F	431.02	377.56	7.06248	105	26			0.217052	144.62
98	Control	28	t	5		50.76	M	241.11	190.35	3.75	53	22			0.248895	133.43
99	Control	28	u	5
100	Control	28	v	5		46.55	M	308.71	262.16	5.63179	85	19			0.238425	135.85
101	Control	28	w	5		67.68	F	463.91	396.23	5.85446	85	23			0.224929	190.46
102	Control	28	x	5		53.64	F	521.85	468.21	8.72875	55	23			0.274081	118.87
103	Control	28	y	5		48.59		68.22	19.63	0.403993	0				0.285807	92.65
104	Control	28	z	5		50.72	M	488.31	437.59	8.62756	90	24			0.30535	101.49
105	Infected	26	a	5	210	38.23	M	506.16	467.93	12.2399	76	30	525	39900	0.284245	97.24
106	Infected	26	b	5												21.09
107	Infected	26	c	5	1266	72.28		397.69	325.41	4.50208	86		3165	272190	0.268976	164.81
108	Infected	26	d	5												18.96
109	Infected	26	e	5	884	60.35	F	249.49	189.14	3.13405	32	26	2210	70720	0.291381	144.21
110	Infected	26	f	5	181	45.71		142.17	96.46	2.11026			452.5		0.26647	88.04
111	Infected	26	g	5	1408	47.53		145.79	98.26	2.06733	32		3520	112640	0.243033	128.83
112	Infected	26	h	5	23	46.59	M	376.27	329.68	7.0762	100	27	57.5	5750	0.249364	86.42
113	Infected	26	i	5	314	50.38	F	411.49	361.11	7.16773	98	25	785	76930	0.275758	95.7
114	Infected	26	j	5		41.29	F	167.99	126.7	3.06854	33	25			0.300725	71.76
115	Infected	26	k	5	543	40.95	M	364.08	323.13	7.89084	52	26	1357.5	70590	0.273599	68.86
116	Infected	26	l	5	74	31.11	M	219.15	188.04	6.04436	42	28	185	7770	0.262433	46.45
117	Infected	26	m	5	136	35.69		128.56	92.87	2.60213	16		340	5440	0.281259	71.18
118	Infected	26	n	5		57.75	M	354.24	296.49	5.13403	0	28			0.290157	132.79
119	Infected	26	o	5	661	48.17	M	315.52	267.35	5.55013	67	25	1652.5	110718	0.274325	117.78
120	Infected	26	p	5		55.39	F	438.16	382.77	6.91045	98	26			0.240013	156.45
121	Infected	26	q	5
122	Infected	26	r	5	153	32.94	F	432.73	399.79	12.1369	72	26	382.5	27540	0.333765	46.38
123	Infected	26	s	5	518	31.55		151.22	119.67	3.79303	39		1295	50505	0.35804	47.76
124	Infected	26	t	5		60.77	F	301.84	241.07	3.96692	0	26			0.273694	133.58
125	Infected	26	u	5		40.52	M	267.57	227.05	5.60341	18	24			0.344114	54.11
126	Infected	26	v	5	111	52.14	F	339.98	287.84	5.52052	76	22	277.5	21090	0.310804	99.13
127	Infected	26	w	5
128	Infected	26	x	5
129	Infected	26	y	5	47	39.78	F	326.89	287.11	7.21745	81	44	117.5	9517.5	0.287993	48.89
130	Infected	26	z	5		44.76	M	405.14	360.38	8.05139	104	25			0.270773	92.55
131	Control	26	a	5		51.77	M	334.79	283.02	5.46687	46	25			0.241312	137.54
132	Control	26	b	5		30.49		43.84	13.35	0.437848	0				0.225039	76.92
133	Control	26	c	5
134	Control	26	d	5												115.01
135	Control	26	e	5		49.85	M	272.57	222.72	4.4678	68	21			0.242612	118.09
136	Control	26	f	5		52.16	M	283.12	230.96	4.42791	86	23			0.264767	124.94
137	Control	26	g	5		45.94	F	238.77	192.83	4.19743	36	23			0.331044	69.9
138	Control	26	h	5		64.13	F	271.92	207.79	3.24014	71	21			0.27489	149.66
139	Control	26	i	5		41.18		149.32	108.14	2.62603	35				0.282546	82.96
140	Control	26	j	5		48.63	M	293.58	244.95	5.03701	73	26			0.240577	114.35
141	Control	26	k	5		38.19	F	428.77	390.58	10.2273	47	26			0.249216	60.55
142	Control	26	l	5		43.45	F	447.26	403.81	9.29367	96	22			0.278445	84.11
143	Control	26	m	5		44.04	M	296.31	252.27	5.7282	65	23			0.256986	109.5
144	Control	26	n	5		54.38	F	203.8	149.42	2.7477	46	21			0.24582	113.05
145	Control	26	o	5		44.35	M	192.74	148.39	3.34589	26	25			0.29582	87.79
146	Control	26	p	5		52.1	M	343.96	291.86	5.60192	94	25			0.245448	116.97
147	Control	26	q	5		56.68	M	290.27	233.59	4.12121	5	23			0.270763	142.08
148	Control	26	r	5		39.36	F	440.54	401.18	10.1926	23	25			0.345636	66.11
149	Control	26	s	5		54.89	F	273.26	218.37	3.97832	73	28			0.253741	139
150	Control	26	t	5		55.5									0.255758	103.77
151	Control	26	u	5												16.08
152	Control	26	v	5
153	Control	26	w	5		45.95	M	266.11	220.16	4.79129	65	23			0.212352	133.74
154	Control	26	x	5		45.35	M	269.36	224.01	4.93958	78	25			0.241954	87
155	Control	26	y	5												21.91
156	Control	26	z	5
157	Infected	24	a	5												42.85
158	Infected	24	b	5
159	Infected	24	c	5
160	Infected	24	d	5	124	59.27	M	274.87	215.6	3.63759	56	31	310	17360	0.311541	120.53
161	Infected	24	e	5		43.06	M	407.93	364.87	8.47353	0	33			0.306521	105.05
162	Infected	24	f	5		41.72	M	294.97	253.25	6.07023	53	31			0.278465	81.59
163	Infected	24	g	5		43.67		222.46	178.79	4.09411	0				0.24598	113.18
164	Infected	24	h	5		55.83	F	263.23	207.4	3.71485	71	28			0.234428	146.74
165	Infected	24	i	5												15.83
166	Infected	24	j	5	156	62.36	M	254.23	191.87	3.07681	40	32	390	15600	0.260679	157.32
167	Infected	24	k	5
168	Infected	24	l	5		59.92	F	429.88	369.96	6.17423	98	30			0.326087	105.8
169	Infected	24	m	5
170	Infected	24	n	5
171	Infected	24	o	5	272	49.65	F	332.11	282.46	5.68902	88	29	680	59840	0.240422	113.8
172	Infected	24	p	5	185	44.25	F	406.3	362.05	8.18192	98	29	462.5	45325	0.273406	112.47
173	Infected	24	q	5												25.23
174	Infected	24	r	5	132	47.82	M	255.54	207.72	4.34379	42	28	330	13860	0.257272	136.82
175	Infected	24	s	5		52.28	F	243.48	191.2	3.65723	68	34			0.27118	135.15
176	Infected	24	t	5
177	Infected	24	u	5	24	25.31	M	188.92	163.61	6.46424	52	30	60	3120	0.339867	47.96
178	Infected	24	v	5		56.25		67.95	11.7	0.208	0				0.32259	108.28
179	Infected	24	w	5												100.91
180	Infected	24	x	5	47	61.58	F	258.37	196.79	3.19568	46	27	117.5	5405	0.241773	164.7
181	Infected	24	y	5	135	57.64	M	427.22	369.58	6.41187	96	31	337.5	32400	0.276864	120.42
182	Infected	24	z	5	190	56.78	F	391.92	335.14	5.90243	98	30	475	46550	0.240998	140.25
183	Control	24	a	5		41.43	M	319.96	278.53	6.72291	90	33			0.231527	122.75
184	Control	24	b	5		45.84	M	290.34	244.5	5.33377	71	29			0.240219	109.65
185	Control	24	c	5		49.96	M	334.08	284.12	5.68695	70	33			0.217974	146.21
186	Control	24	d	5		37.45	M	383.29	345.84	9.23471	67	31			0.29009	91.73
187	Control	24	e	5		43.53	F	474.71	431.18	9.90535	68	32			0.28014	85.6
188	Control	24	f	5		47.4	M	304.11	256.71	5.41582	0	32			0.324583	84.57
189	Control	24	g	5		58.07	F	183.11	125.04	2.15326	35	29			0.263966	134.79
190	Control	24	h	5		46.42	M	238.25	191.83	4.13249	42	28			0.236216	117.35
191	Control	24	i	5		48.33	M	357.19	308.86	6.39065	54	28			0.249676	123.56
192	Control	24	j	5		49.22	M	221.92	172.7	3.50874	50	30			0.281605	117.86
193	Control	24	k	5		48.4	M	315.71	267.31	5.52293	82	29			0.231063	125.68
194	Control	24	l	5												11.87
195	Control	24	m	5		46.86	F	279.53	232.67	4.96522	50	34			0.251505	117.93
196	Control	24	n	5
197	Control	24	o	5		40.55	M	343.66	303.11	7.47497	50	30			0.253684	93.66
198	Control	24	p	5
199	Control	24	q	5												12.95
200	Control	24	r	5		50.87	F	375.97	325.1	6.3908	103	28			0.232896	127.31
201	Control	24	s	5		48.66	M	236.23	187.57	3.85471	0	30			0.313929	100.15
202	Control	24	t	5		38.08		106.8	68.72	1.80462	11				0.307326	52.55
203	Control	24	u	5		40.57	M	222.43	181.86	4.48262	54	31			0.299253	88.32
204	Control	24	v	5		48.62	M	229.57	180.95	3.72172	60	30			0.248841	125.14
205	Control	24	w	5												5.61
206	Control	24	x	5
207	Control	24	y	5		55.22	M	227.38	172.16	3.11771	54	30			0.274785	129.01
208	Control	24	z	5		38.68		130.21	91.53	2.36634	30				0.235717	83.49
1	Infected	30	a	6
2	Infected	30	b	6
3	Infected	30	c	6												3.25
4	Infected	30	d	6
5	Infected	30	e	6	14	81.35	M	208.41	127.06	1.56189	49		35	1715	0.144902	250.79
6	Infected	30	f	6	455	80.36	M	213.98	133.62	1.66277	53		1137.5	60287.5	0.124498	223.94
7	Infected	30	g	6	129	84.29	F	275.18	190.89	2.26468	68		322.5	21930	0.155245	255.66
8	Infected	30	h	6
9	Infected	30	i	6
10	Infected	30	j	6	250	59.91	M	131.2	71.29	1.18995	22		625	13750	0.0733132	208.83
11	Infected	30	k	6	19	90.73	F	328.91	238.18	2.62515	94		47.5	4465	0.172286	246.45
12	Infected	30	l	6	1104	79.11	M	230.27	151.16	1.91076	53		2760	146280	0.0980266	232.59
13	Infected	30	m	6												25.4
14	Infected	30	n	6												73.28
15	Infected	30	o	6
16	Infected	30	p	6		109.26	M	209.8	100.54	0.92019	7				0.146451	346.6
17	Infected	30	q	6
18	Infected	30	r	6												34.44
19	Infected	30	s	6		75.69	M	212.61	136.92	1.80896	38				0.165636	140.67
20	Infected	30	t	6
21	Infected	30	u	6
22	Infected	30	v	6	26	72.41	M	192.76	120.35	1.66206	36		65	2340	0.139223	181.22
23	Infected	30	w	6		70.34	M	116.1	45.76	0.650554	0				0.120544	143.35
24	Infected	30	x	6	512	73.93	M	222.64	148.71	2.0115	17		1280	21760	0.14224	187.64
25	Infected	30	y	6												9.18
26	Infected	30	z	6
27	Control	30	a	6		74.09	M	182.94	108.85	1.46916	0				0.146739	218.21
28	Control	30	b	6
29	Control	30	c	6
30	Control	30	d	6
31	Control	30	e	6		52.58	M	185.37	132.79	2.52548	16				0.0915454	107.16
32	Control	30	f	6
33	Control	30	g	6
34	Control	30	h	6												95.1
35	Control	30	i	6		55.89	M	145.93	90.04	1.61102	27				0.106393	145.78
36	Control	30	j	6		74.62	M	167.26	92.64	1.24149	5				0.167487	176.85
37	Control	30	k	6		88.9	M	201.14	112.24	1.26254	44				0.155323	289.01
38	Control	30	l	6		93.07	M	263.99	170.92	1.83647	60				0.155211	339.28
39	Control	30	m	6		74.88	M	154.59	79.71	1.0645	27				0.147553	271.36
40	Control	30	n	6		74.27	M	147.94	73.67	0.991921	8				0.171917	269.84
41	Control	30	o	6
42	Control	30	p	6												99.79
43	Control	30	q	6
44	Control	30	r	6
45	Control	30	s	6												99.11
46	Control	30	t	6
47	Control	30	u	6		63.15	F	192.49	129.34	2.04814	14				0.123719	127.87
48	Control	30	v	6												52.35
49	Control	30	w	6												14.23
50	Control	30	x	6												53.91
51	Control	30	y	6		70.81	F	236.34	165.53	2.33766	60				0.12782	222.11
52	Control	30	z	6		91.4	M								0.0986632	243.86
53	Infected	28	a	6
54	Infected	28	b	6
55	Infected	28	c	6	1134	92.31	M	189.99	97.68	1.05817	22		2835	62370	0.225781	178.89
56	Infected	28	d	6												627.99
57	Infected	28	e	6	76	57.5	M	184.46	126.96	2.208	40		190	7600		77.07
58	Infected	28	f	6												64.32
59	Infected	28	g	6
60	Infected	28	h	6
61	Infected	28	i	6		116.77	F	346.95	230.18	1.97123	60				0.213151	273.14
62	Infected	28	j	6	489	64.96	M	200.73	135.77	2.09006	49		1222.5	59902.5	0.108825	123.96
63	Infected	28	k	6
64	Infected	28	l	6	398	118.34	M	216.05	97.71	0.825672	34		995	33830	0.195519	395.41
65	Infected	28	m	6
66	Infected	28	n	6		82.44	M	213.93	131.49	1.59498	0				0.172441	231.5
67	Infected	28	o	6		103.28	M								0.195749	290.27
68	Infected	28	p	6	0	66.83	F	228.06	161.23	2.41254	52		0	0	0.0832092	140.97
69	Infected	28	q	6
70	Infected	28	r	6
71	Infected	28	s	6		116.42	M								0.180671	325.62
72	Infected	28	t	6	1550	93.78	F	322.54	228.76	2.43933	40		3875	155000	0.176693	312.01
73	Infected	28	u	6		65.82	M	169.42	103.6	1.57399	39				0.0478326	107.04
74	Infected	28	v	6												43.7
75	Infected	28	w	6	594	84.14	F	275.49	191.35	2.27419	14		1485	20790	0.219142	230.9
76	Infected	28	x	6												406.74
77	Infected	28	y	6
78	Infected	28	z	6	138	73.83	F	272.61	198.78	2.6924	56		345	19320	0.168993	104.62
79	Control	28	a	6		94.53	M								0.156468	337.96
80	Control	28	b	6		108.69	F	342.35	233.66	2.14978	91				0.185651	294.8
81	Control	28	c	6		87.04	F	312.08	225.04	2.58548	103				0.230348	191.71
82	Control	28	d	6
83	Control	28	e	6		92	M	163.26	71.26	0.774565	15				0.23042	229.32
84	Control	28	f	6												75.8
85	Control	28	g	6
86	Control	28	h	6
87	Control	28	i	6		151.67	F								0.205938	419.69
88	Control	28	j	6
89	Control	28	k	6
90	Control	28	l	6
91	Control	28	m	6
92	Control	28	n	6		117.41	F	322.56	205.15	1.7473	83				0.206626	281.62
93	Control	28	o	6		95.46	F	255.86	160.4	1.68028	40				0.222617	312.69
94	Control	28	p	6
95	Control	28	q	6
96	Control	28	r	6		50.34	F	218.41	168.07	3.3387	72				0.1748	132.38
97	Control	28	s	6		143.05	F	307.95	164.9	1.15274	38				0.237287	377.56
98	Control	28	t	6		77.48	M	160	82.52	1.06505	33				0.140373	190.35
99	Control	28	u	6
100	Control	28	v	6		87.15	M	216.42	129.27	1.4833	61				0.154867	262.16
101	Control	28	w	6		136.9	F	361.67	224.77	1.64186	90				0.174697	396.23
102	Control	28	x	6		146.52	F	252.2	105.68	0.721267	4				0.198373	468.21
103	Control	28	y	6												19.63
104	Control	28	z	6		123.04	M	208.09	85.05	0.691239	13				0.165269	437.59
105	Infected	26	a	6		109.15	M	238.43	129.28	1.18443	0				0.151561	467.93
106	Infected	26	b	6
107	Infected	26	c	6												325.41
108	Infected	26	d	6
109	Infected	26	e	6		100.87	F								0.214233	189.14
110	Infected	26	f	6												96.46
111	Infected	26	g	6												98.26
112	Infected	26	h	6		95.66	M								0.148841	329.68
113	Infected	26	i	6	878	128.36	F	315.08	186.72	1.45466	52		2195	114140	0.215945	361.11
114	Infected	26	j	6	386	64.79	F	250.07	185.28	2.8597	11		965	10615	0.185478	126.7
115	Infected	26	k	6		110.53	M								0.215331	323.13
116	Infected	26	l	6		72.21	M	138.81	66.6	0.92231	0				0.218571	188.04
117	Infected	26	m	6												92.87
118	Infected	26	n	6		108.62	M								0.171574	296.49
119	Infected	26	o	6		95.55	M	151.88	56.33	0.589534	12				0.177221	267.35
120	Infected	26	p	6		126.51	F								0.185803	382.77
121	Infected	26	q	6
122	Infected	26	r	6		120.24	F								0.218365	399.79
123	Infected	26	s	6												119.67
124	Infected	26	t	6	244	108.74	F	324.2	215.46	1.98142	96		610	58560	0.198988	241.07
125	Infected	26	u	6		84.7	M	165.81	81.11	0.957615	31				0.194583	227.05
126	Infected	26	v	6		103.99	F	327.8	223.81	2.15223	37				0.180135	287.84
127	Infected	26	w	6
128	Infected	26	x	6
129	Infected	26	y	6	408	87.83	F	302.2	214.37	2.44074	102		1020	104040	0.167357	287.11
130	Infected	26	z	6		117.28	M								0.201232	360.38
131	Control	26	a	6		105.97	M								0.191506	283.02
132	Control	26	b	6												13.35
133	Control	26	c	6
134	Control	26	d	6
135	Control	26	e	6		79.36	M								0.132498	222.72
136	Control	26	f	6		88.69	M	173.05	84.36	0.951178	0				0.158166	230.96
137	Control	26	g	6		81.79	F	320.61	238.82	2.91992	0				0.185915	192.83
138	Control	26	h	6		99.76	F	117.86	18.1	0.181435	0				0.171471	207.79
139	Control	26	i	6												108.14
140	Control	26	j	6		90.2	M								0.169708	244.95
141	Control	26	k	6		130.51	F	285.65	155.14	1.18872	36				0.236366	390.58
142	Control	26	l	6		111.34	F	315.64	204.3	1.83492	92				0.168124	403.81
143	Control	26	m	6		92.19	M								0.190867	252.27
144	Control	26	n	6		82.92	F	366.25	283.33	3.41691	0				0.191005	149.42
145	Control	26	o	6		74.45	M								0.202844	148.39
146	Control	26	p	6		102.66	M								0.173234	291.86
147	Control	26	q	6		90.54	M	150.81	60.27	0.665673	0				0.144955	233.59
148	Control	26	r	6		118.56	F								0.197418	401.18
149	Control	26	s	6		93.62	F								0.17736	218.37
150	Control	26	t	6
151	Control	26	u	6
152	Control	26	v	6
153	Control	26	w	6		80.26	M								0.155841	220.16
154	Control	26	x	6		85.26	M	160.75	75.49	0.885409	13				0.178162	224.01
155	Control	26	y	6
156	Control	26	z	6
157	Infected	24	a	6
158	Infected	24	b	6
159	Infected	24	c	6
160	Infected	24	d	6	764	91.7	M	151.51	59.81	0.652236	36		1910	68760	0.150417	215.6
161	Infected	24	e	6		116.77	M								0.202017	364.87
162	Infected	24	f	6	600	101.19	M	202.88	101.69	1.00494	23		1500	34500	0.234827	253.25
163	Infected	24	g	6												178.79
164	Infected	24	h	6		83.8	F	124.79	40.99	0.489141	4				0.13486	207.4
165	Infected	24	i	6
166	Infected	24	j	6		101.57	M								0.204357	191.87
167	Infected	24	k	6
168	Infected	24	l	6		147.57	F								0.236918	369.96
169	Infected	24	m	6
170	Infected	24	n	6
171	Infected	24	o	6		109.29	F								0.211145	282.46
172	Infected	24	p	6		128.32	F	259.13	130.81	1.0194	41				0.232205	362.05
173	Infected	24	q	6
174	Infected	24	r	6		96.61	M								0.234883	207.72
175	Infected	24	s	6		89.81	F								0.196287	191.2
176	Infected	24	t	6
177	Infected	24	u	6		72.56	M								0.288797	163.61
178	Infected	24	v	6												11.7
179	Infected	24	w	6
180	Infected	24	x	6		110.09	F	195.9	85.81	0.779453	0				0.246506	196.79
181	Infected	24	y	6		140.95	M								0.225418	369.58
182	Infected	24	z	6		126.66	F	189.41	62.75	0.495421	0				0.20851	335.14
183	Control	24	a	6		83.3	M								0.150325	278.53
184	Control	24	b	6		88.99	M	193.05	104.06	1.16934	50				0.176483	244.5
185	Control	24	c	6		101.8	M	158.87	57.07	0.560609	29				0.182458	284.12
186	Control	24	d	6		121.02	M	150.39	29.37	0.242687	0				0.241644	345.84
187	Control	24	e	6		142.95	F	362.92	219.97	1.53879	63				0.230577	431.18
188	Control	24	f	6		98.73	M	170.96	72.23	0.731591	26				0.199953	256.71
189	Control	24	g	6		87.15	F	274.67	187.52	2.15169	0				0.232566	125.04
190	Control	24	h	6		90.02	M								0.227285	191.83
191	Control	24	i	6		114.84	M								0.21534	308.86
192	Control	24	j	6		88.04	M	195.65	107.61	1.22229	22				0.224783	172.7
193	Control	24	k	6		95.35	M								0.175639	267.31
194	Control	24	l	6
195	Control	24	m	6		96.31	F								0.212533	232.67
196	Control	24	n	6
197	Control	24	o	6		98.43	M	182.51	84.08	0.854211	26				0.190954	303.11
198	Control	24	p	6
199	Control	24	q	6
200	Control	24	r	6		122.23	F	315.11	192.88	1.57801	91				0.219502	325.1
201	Control	24	s	6		76.61	M								0.149011	187.57
202	Control	24	t	6												68.72
203	Control	24	u	6		75.61	M	142.47	66.86	0.884275	20				0.192676	181.86
204	Control	24	v	6		84.62	M								0.19895	180.95
205	Control	24	w	6
206	Control	24	x	6
207	Control	24	y	6		91.75	M								0.212186	172.16
208	Control	24	z	6												91.53
1	Infected	30	a	7
2	Infected	30	b	7
3	Infected	30	c	7
4	Infected	30	d	7
5	Infected	30	e	7		124.8	M
6	Infected	30	f	7		116.55	M	167.83	51.28	0.439983	0
7	Infected	30	g	7		119.76	F	190.17	70.41	0.587926	0
8	Infected	30	h	7
9	Infected	30	i	7
10	Infected	30	j	7		76.42	M	149.02	72.6	0.950013	20
11	Infected	30	k	7	49	127.19	F	257.08	129.89	1.02123	26
12	Infected	30	l	7		117.67	M	171.86	54.19	0.460525	0
13	Infected	30	m	7
14	Infected	30	n	7
15	Infected	30	o	7
16	Infected	30	p	7		151.2	M	184.77	33.57	0.222024	0
17	Infected	30	q	7
18	Infected	30	r	7
19	Infected	30	s	7	18	113.77	M	196.11	82.34	0.723741	46
20	Infected	30	t	7
21	Infected	30	u	7
22	Infected	30	v	7		98.94	M	101.3	2.36	0.0238528	0
23	Infected	30	w	7		77.94	M	137.63	59.69	0.765846	10
24	Infected	30	x	7		139.86	M
25	Infected	30	y	7
26	Infected	30	z	7
27	Control	30	a	7		102.36	M	187.11	84.75	0.82796	46
28	Control	30	b	7
29	Control	30	c	7
30	Control	30	d	7
31	Control	30	e	7		69.84	M	187.61	117.77	1.68628	45
32	Control	30	f	7
33	Control	30	g	7
34	Control	30	h	7
35	Control	30	i	7		81.17	M	142.21	61.04	0.752002	0
36	Control	30	j	7		111.9	M	134.57	22.67	0.202592	0
37	Control	30	k	7		110.19	M
38	Control	30	l	7		134.28	M	203.74	69.46	0.517277	0
39	Control	30	m	7		92.06	M
40	Control	30	n	7		97.87	M	137	39.13	0.399816	0
41	Control	30	o	7
42	Control	30	p	7
43	Control	30	q	7
44	Control	30	r	7
45	Control	30	s	7
46	Control	30	t	7
47	Control	30	u	7		110.98	F	176.57	65.59	0.591007	10
48	Control	30	v	7
49	Control	30	w	7
50	Control	30	x	7
51	Control	30	y	7		118.4	F	238.76	120.36	1.01655	34
52	Control	30	z	7		75.66	M
53	Infected	28	a	7
54	Infected	28	b	7
55	Infected	28	c	7		128.34	M
56	Infected	28	d	7
57	Infected	28	e	7	2	98.2	M	193.27	95.07	0.968126	48
58	Infected	28	f	7
59	Infected	28	g	7
60	Infected	28	h	7
61	Infected	28	i	7	272	198.81	F	264.56	65.75	0.330718	21
62	Infected	28	j	7		109.54	M	149.15	39.61	0.361603	8
63	Infected	28	k	7
64	Infected	28	l	7	1628	144.6	M	200.64	56.04	0.387552	19
65	Infected	28	m	7
66	Infected	28	n	7	7	122.45	M	202.44	79.99	0.653246	24
67	Infected	28	o	7		80.58	M
68	Infected	28	p	7	0	113.16	F	300.84	187.68	1.65854	78
69	Infected	28	q	7
70	Infected	28	r	7
71	Infected	28	s	7		96.57	M	171.13	74.56	0.772082	0
72	Infected	28	t	7		209.97	F
73	Infected	28	u	7	116	99.72	M	181.05	81.33	0.815584	28
74	Infected	28	v	7
75	Infected	28	w	7	151	180.79	F	247.75	66.96	0.370374	30
76	Infected	28	x	7
77	Infected	28	y	7
78	Infected	28	z	7	133	133.57	F	319.79	186.22	1.39418	68
79	Control	28	a	7		72.06	M
80	Control	28	b	7		156.7	F	352.15	195.45	1.24729	6
81	Control	28	c	7		139.78	F	265.22	125.44	0.89741	53
82	Control	28	d	7
83	Control	28	e	7		112.1	M	156.12	44.02	0.392685	10
84	Control	28	f	7
85	Control	28	g	7
86	Control	28	h	7
87	Control	28	i	7		133.18	F	187.7	54.52	0.409371	0
88	Control	28	j	7
89	Control	28	k	7
90	Control	28	l	7
91	Control	28	m	7
92	Control	28	n	7		163.44	F	348.82	185.38	1.13424	81
93	Control	28	o	7		146.78	F
94	Control	28	p	7
95	Control	28	q	7
96	Control	28	r	7		86.73	F	236.3	149.57	1.72455	65
97	Control	28	s	7		224.83	F
98	Control	28	t	7		97.55	M	175.44	77.89	0.798462	37
99	Control	28	u	7
100	Control	28	v	7		124.66	M	190.95	66.29	0.531766	32
101	Control	28	w	7		202.4	F
102	Control	28	x	7		191.62	F
103	Control	28	y	7
104	Control	28	z	7		150.2	M
105	Infected	26	a	7		199.84	M	200.58	0.74	0.00370296	0
106	Infected	26	b	7
107	Infected	26	c	7
108	Infected	26	d	7
109	Infected	26	e	7		89.59	F
110	Infected	26	f	7
111	Infected	26	g	7
112	Infected	26	h	7		81.72	M
113	Infected	26	i	7		200.1	F	252.1	52	0.25987	26
114	Infected	26	j	7		126.06	F
115	Infected	26	k	7		95.94	M
116	Infected	26	l	7		92.87	M	158.48	65.61	0.706471	27
117	Infected	26	m	7
118	Infected	26	n	7		94.88	M	140.04	45.16	0.47597	0
119	Infected	26	o	7		115.82	M
120	Infected	26	p	7		107.09	F	268.75	161.66	1.50957	16
121	Infected	26	q	7
122	Infected	26	r	7		103.76	F	174.24	70.48	0.67926	11
123	Infected	26	s	7
124	Infected	26	t	7		175.7	F
125	Infected	26	u	7		108.05	M
126	Infected	26	v	7		189.01	F
127	Infected	26	w	7
128	Infected	26	x	7
129	Infected	26	y	7		164.26	F
130	Infected	26	z	7		102.05	M
131	Control	26	a	7		88.7	M	157.36	68.66	0.77407	0
132	Control	26	b	7
133	Control	26	c	7
134	Control	26	d	7
135	Control	26	e	7		62.87	M	220.5	157.63	2.50724	49
136	Control	26	f	7		122.52	M
137	Control	26	g	7		165.77	F
138	Control	26	h	7		96.96	F	344.06	247.1	2.54847	130
139	Control	26	i	7
140	Control	26	j	7		74	M
141	Control	26	k	7		197.45	F	240.16	42.71	0.216308	14
142	Control	26	l	7		167.11	F
143	Control	26	m	7		79.21	M
144	Control	26	n	7		182.94	F
145	Control	26	o	7		57.48	M	181.23	123.75	2.15292	0
146	Control	26	p	7		84.42	M
147	Control	26	q	7		117.46	M	142.84	25.38	0.216074	0
148	Control	26	r	7		106.85	F
149	Control	26	s	7		76.2	F	331.23	255.03	3.34685	105
150	Control	26	t	7
151	Control	26	u	7
152	Control	26	v	7
153	Control	26	w	7		70.83	M
154	Control	26	x	7		100.99	M	132.1	31.11	0.30805	0
155	Control	26	y	7
156	Control	26	z	7
157	Infected	24	a	7
158	Infected	24	b	7
159	Infected	24	c	7
160	Infected	24	d	7		105.77	M
161	Infected	24	e	7	138	94.78	M	194.67	99.89	1.05391	32
162	Infected	24	f	7	212	152.46	M	183.06	30.6	0.200708	19
163	Infected	24	g	7
164	Infected	24	h	7	97	98.49	F	339.85	241.36	2.4506	76
165	Infected	24	i	7
166	Infected	24	j	7		81.3	M
167	Infected	24	k	7
168	Infected	24	l	7		132.43	F
169	Infected	24	m	7
170	Infected	24	n	7
171	Infected	24	o	7	232	92.21	F	257.95	165.74	1.79742	38
172	Infected	24	p	7		194.26	F
173	Infected	24	q	7
174	Infected	24	r	7	1340	80.68	M	198.51	117.83	1.46046	39
175	Infected	24	s	7	318	73.61	F	328.65	255.04	3.46475	69
176	Infected	24	t	7
177	Infected	24	u	7	1344	62.91	M	177.49	114.58	1.82133	31
178	Infected	24	v	7
179	Infected	24	w	7
180	Infected	24	x	7		132.82	F	153.12	20.3	0.152838	0
181	Infected	24	y	7		126.56	M	137.06	10.5	0.0829646	0
182	Infected	24	z	7	144	135.36	F	307.74	172.38	1.27349	56
183	Control	24	a	7		70.84	M	169.14	98.3	1.38763	15
184	Control	24	b	7		119.87	M	167.15	47.28	0.394427	9
185	Control	24	c	7		115.22	M
186	Control	24	d	7		132.05	M
187	Control	24	e	7		237.09	F
188	Control	24	f	7		126.85	M	178.84	51.99	0.409854	0
189	Control	24	g	7		143.75	F
190	Control	24	h	7		79.41	M	154.28	74.87	0.942828	22
191	Control	24	i	7		106.83	M	133.99	27.16	0.254236	0
192	Control	24	j	7		131.31	M
193	Control	24	k	7		88.36	M	147.71	59.35	0.671684	22
194	Control	24	l	7
195	Control	24	m	7		88.49	F	118.04	29.55	0.333936	17
196	Control	24	n	7
197	Control	24	o	7		123.9	M
198	Control	24	p	7
199	Control	24	q	7
200	Control	24	r	7		175.6	F
201	Control	24	s	7		68.99	M	204.47	135.48	1.96376	60
202	Control	24	t	7
203	Control	24	u	7		95.05	M
204	Control	24	v	7		75.18	M	175.22	100.04	1.33067	35
205	Control	24	w	7
206	Control	24	x	7
207	Control	24	y	7		73.58	M	191.42	117.84	1.60152	44
208	Control	24	z	7
